# Supplementary material for: A taxonomic revision of Tyrini of the Oriental region. V. Revision of the genus Lasinus Sharp, 1874 (Coleoptera, Staphylinidae, Pselaphinae)
Source: Zookeys. 2013 Oct 4;(340):21–42. doi: 10.3897/zookeys.340.5980 (PMC3800797; doi:10.3897/zookeys.340.5980)
Supplement: XML Treatment for Lasinus [file zookeys.340.5980-treatment1.xml]

<!DOCTYPE tp:taxon-treatment
  PUBLIC "-//TaxonX//DTD Taxonomic Treatment Publishing DTD v0 20100105//EN" "tax-treatment-NSO.dtd">
<tp:taxon-treatment xmlns:tp="http://www.plazi.org/taxpub"><tp:treatment-meta><mixed-citation publication-type="journal"><person-group><name><surname>Bekchiev</surname><given-names>Rostislav</given-names></name><name><surname>Hlaváč</surname><given-names>Peter</given-names></name><name><surname>Nomura</surname><given-names>Shûhei</given-names></name></person-group><article-title>A taxonomic revision of Tyrini of the Oriental region. V. Revision of the genus <italic>Lasinus</italic> Sharp, 1874 (Coleoptera, Staphylinidae, Pselaphinae)</article-title><source>Zookeys</source><day>4</day><month>10</month><year>2013</year><volume>2013</volume><issue>340</issue><fpage>21</fpage><lpage>42</lpage><pub-id pub-id-type="doi">10.3897/zookeys.340.5980</pub-id></mixed-citation></tp:treatment-meta><tp:nomenclature><label>Genus</label><tp:taxon-name>
                        <tp:taxon-name-part taxon-name-part-type="genus">Lasinus</tp:taxon-name-part>
                        <object-id xmlns:xlink="http://www.w3.org/1999/xlink" xlink:type="simple">http://species-id.net/wiki/Lasinus</object-id>
                    </tp:taxon-name><tp:taxon-authority>Sharp</tp:taxon-authority><tp:nomenclature-citation-list><tp:nomenclature-citation><tp:taxon-name>Lasinus</tp:taxon-name><comment> Sharp, 1874: 106. Type species: <italic><tp:taxon-name>Lasinus spinosus</tp:taxon-name></italic> Sharp, 1874 (original designation, gender masculine).</comment></tp:nomenclature-citation><tp:nomenclature-citation><tp:taxon-name>Lasinus</tp:taxon-name><comment> Sharp: <xref ref-type="bibr" rid="B3">Jeannel 1958</xref>: 121.</comment></tp:nomenclature-citation><tp:nomenclature-citation><tp:taxon-name>Lasinus</tp:taxon-name><comment> Sharp: <xref ref-type="bibr" rid="B1">Hlaváč 2003</xref>: 286 (redescription).</comment></tp:nomenclature-citation></tp:nomenclature-citation-list></tp:nomenclature><tp:treatment-sec sec-type="Diagnosis"><title>Diagnosis.</title><p>The genus <italic><tp:taxon-name>Lasinus</tp:taxon-name></italic> can be readily separated from the other genera of the <italic><tp:taxon-name>Pselaphodes</tp:taxon-name></italic> complex (<xref ref-type="bibr" rid="B1">Hlaváč 2003</xref>) by a combination of the following characters: 1) head with well-defined setose frontal and vertexal foveae, 2) maxillary palpi small, with palpomeres III–IV symmetrical, neither roundly expanded nor projecting laterally, 3) antennal club three-segmented, with antennomeres VIII–IX often modified in males, 4) pronotal lateral and median foveae well-defined, 5) pronotum lacking antebasal sulcus connecting foveae, 6) pronotal longitudinal sulcus present, well- to weakly-defined, 7) tarsal segments II linear, segments III inserted at the apex of the II, 8) basal carinae on the first visible tergite (IV) present, short, 9) median setose metaventral fovea absent, 10) metaventral horny processes reduced to short, stout protuberances.</p></tp:treatment-sec><tp:treatment-sec sec-type="Redescription"><title>Redescription.</title><p>Length 2.5–3.8 mm. Head lacking dorsally visible postgenae, with well-defined setose frontal and vertexal foveae, maxillary palpi small, symmetric. Antennae with scapes distinctly longer than pedicels, club three-segmented, antennomeres VIII–IX often modified in males, species characteristic. Pronotum with well-defined median and lateral foveae, longitudinal sulcus sometimes weakly-defined but always present, antebasal transverse sulcus absent. Elytra with two basal foveae and two striae, lacking carinae, punctate, covered by short, golden pubescence. Metaventrite with two stout, short protuberances instead of long horn-like processes, metaventral apex sharp, with shallow excavation, surface punctate and pubescent, median metaventral fovea absent. Legs long and slender, roughly punctate and pubescent, protrochanters, mesotrochanters, profemora and mesofemora with spines of various shape and length, metatrochanters and metafemora lacking spines, tarsomeres II linear, tarsomeres III inserted at the apex of II.</p></tp:treatment-sec><tp:treatment-sec sec-type="Sexual dimorphism"><title>Sexual dimorphism.</title><p>Females of all species bear on mesotrochanters one or two more spines than males, females antennomeres VII–IX simple, without modification.</p></tp:treatment-sec><tp:treatment-sec sec-type="Relationship"><title>Relationship.</title><p>Due to the simple second tarsal segments and the absence of the median metaventral foveae, <!--PageBreak--><italic><tp:taxon-name>Lasinus</tp:taxon-name></italic> is most closely related to the genera <italic><tp:taxon-name>Paralasinus</tp:taxon-name></italic> Hlaváč &amp; Nomura, 2001, <italic><tp:taxon-name>Pselaphodes</tp:taxon-name></italic> Westwood, 1870 and <italic><tp:taxon-name>Dayao</tp:taxon-name></italic> Yin, Li &amp; Zhao, 2011. From the latter two genera <italic><tp:taxon-name>Lasinus</tp:taxon-name></italic> can be separated by the completely symmetric palpomeres II–IV. In <italic><tp:taxon-name>Pselaphodes</tp:taxon-name></italic> and <italic><tp:taxon-name>Dayao</tp:taxon-name></italic>, the maxillary palpi have at least some palpomeres II–IV asymmetric, roundly expanded, or slightly to distinctly projecting laterally. <italic><tp:taxon-name>Lasinus</tp:taxon-name></italic> differs from <italic><tp:taxon-name>Paralasinus</tp:taxon-name></italic> by the pronotum lacking an antebasal sulcus, which is present in <italic><tp:taxon-name>Paralasinus</tp:taxon-name></italic>.</p></tp:treatment-sec><tp:treatment-sec sec-type="Habitat"><title>Habitat.</title><p>Members of the genus are usually collected by sifting leaf-litter in forested areas.</p><p><bold>Distribution.</bold> China, Vietnam, Japan, Russia (Kuril Islands).</p></tp:treatment-sec><tp:treatment-sec sec-type="Key to species of Lasinus"><title>Key to species of <italic><tp:taxon-name>Lasinus</tp:taxon-name></italic></title><table-wrap content-type="key" position="anchor" orientation="portrait"><table><tbody><tr><td rowspan="1" colspan="1">1</td><td rowspan="1" colspan="1">Pronotum with prominent lateral swellings before lateral foveae (<xref ref-type="fig" rid="F1">Figs 1</xref>, <xref ref-type="fig" rid="F1">4</xref>, <xref ref-type="fig" rid="F3">9</xref>). Body length 3.25–3.60 mm. Species from Vietnam or China</td><td rowspan="1" colspan="1">2</td></tr><tr><td rowspan="1" colspan="1">–</td><td rowspan="1" colspan="1">Pronotum evenly rounded (<xref ref-type="fig" rid="F1">Figs 5</xref>, <xref ref-type="fig" rid="F3">8</xref>) or with weak swellings (<xref ref-type="fig" rid="F3">Fig. 10</xref>) before lateral foveae. Body length 2.70–3.30 mm. Species from Japan</td><td rowspan="1" colspan="1">3</td></tr><tr><td rowspan="1" colspan="1">2</td><td rowspan="1" colspan="1">Antennomeres X elongate, about 1.6 times longer than wide (<xref ref-type="fig" rid="F1">Fig. 1</xref>). (male unknown). Vietnam</td><td rowspan="1" colspan="1"><italic><tp:taxon-name>Lasinus mandarinus</tp:taxon-name></italic></td></tr><tr><td rowspan="1" colspan="1">–</td><td rowspan="1" colspan="1">Antennomeres X short, about as long as wide in both sexes (<xref ref-type="fig" rid="F1">Fig. 4</xref>). China</td><td rowspan="1" colspan="1"><italic><tp:taxon-name>Lasinus sinicus</tp:taxon-name></italic></td></tr><tr><td rowspan="1" colspan="1">3</td><td rowspan="1" colspan="1">Antennomeres IX in male simple, only slightly obliquely trucate apically</td><td rowspan="1" colspan="1">4</td></tr><tr><td rowspan="1" colspan="1">–</td><td rowspan="1" colspan="1">Antennomeres IX in male modified, with well-defined sexual character</td><td rowspan="1" colspan="1">5</td></tr><tr><td rowspan="1" colspan="1">4</td><td rowspan="1" colspan="1">Antennomeres VII 1.3 times longer than wide; antennal club as in <xref ref-type="fig" rid="F4">Fig. 15</xref></td><td rowspan="1" colspan="1"><italic><tp:taxon-name>Lasinus inexpectatus</tp:taxon-name></italic></td></tr><tr><td rowspan="1" colspan="1">–</td><td rowspan="1" colspan="1">Antennomeres VII 1.15 times longer than wide; antenal club as in <xref ref-type="fig" rid="F4">Fig. 14</xref></td><td rowspan="1" colspan="1"><italic><tp:taxon-name>Lasinus yamamotoi</tp:taxon-name></italic></td></tr><tr><td rowspan="1" colspan="1">5</td><td rowspan="1" colspan="1">Antennomeres IX with well-developed preapical tubercule</td><td rowspan="1" colspan="1">6</td></tr><tr><td rowspan="1" colspan="1">–</td><td rowspan="1" colspan="1">Antennomeres IX with different type of ornamentation</td><td rowspan="1" colspan="1">7</td></tr><tr><td rowspan="1" colspan="1">6</td><td rowspan="1" colspan="1">Antennomeres VIII 1.16 times longer than wide; antennal club as in <xref ref-type="fig" rid="F4">Fig. 17</xref></td><td rowspan="1" colspan="1"><italic><tp:taxon-name>Lasinus amamianus</tp:taxon-name></italic></td></tr><tr><td rowspan="1" colspan="1">–</td><td rowspan="1" colspan="1">Antennomeres VIII 0.9 times longer than wide; antennal club as in <xref ref-type="fig" rid="F4">Fig. 18</xref></td><td rowspan="1" colspan="1"><italic><tp:taxon-name>Lasinus saoriae</tp:taxon-name></italic></td></tr><tr><td rowspan="1" colspan="1">7</td><td rowspan="1" colspan="1">Antennomeres IX with shallow concavity, lacking apical nail-shaped protuberance</td><td rowspan="1" colspan="1">8</td></tr><tr><td rowspan="1" colspan="1">–</td><td rowspan="1" colspan="1">Antennomeres IX with apical nail-shaped protuberance</td><td rowspan="1" colspan="1">9</td></tr><tr><td rowspan="1" colspan="1">8</td><td rowspan="1" colspan="1">Antennomeres IX almost rectangular; antennal club as in <xref ref-type="fig" rid="F4">Fig. 11</xref></td><td rowspan="1" colspan="1"><italic><tp:taxon-name>Lasinus spinosus</tp:taxon-name></italic></td></tr><tr><td rowspan="1" colspan="1">–</td><td rowspan="1" colspan="1">Antennomeres IX with strong, internal obliquity at apex; antennal club as in <xref ref-type="fig" rid="F4">Fig. 19</xref></td><td rowspan="1" colspan="1"><italic><tp:taxon-name>Lasinus okinawanus</tp:taxon-name></italic></td></tr><tr><td rowspan="1" colspan="1">9</td><td rowspan="1" colspan="1">Antennomeres IX with deep concavity; antennal club as in <xref ref-type="fig" rid="F4">Fig. 13</xref></td><td rowspan="1" colspan="1"><italic><tp:taxon-name>Lasinus mikado</tp:taxon-name></italic></td></tr><tr><td rowspan="1" colspan="1">–</td><td rowspan="1" colspan="1">Antennomeres IX with shallow concavity; antennal club as in <xref ref-type="fig" rid="F4">Figs 12–16</xref></td><td rowspan="1" colspan="1">10</td></tr><tr><td rowspan="1" colspan="1">10</td><td rowspan="1" colspan="1">Genae angulate, with triangular, prominent protuberance (<xref ref-type="fig" rid="F2">Fig. 6</xref>); pronotum evenly rounded before lateral fovea (<xref ref-type="fig" rid="F3">Fig. 8</xref>); antennal club as in <xref ref-type="fig" rid="F4">Fig. 12</xref>; aedeagus as in <xref ref-type="fig" rid="F5">Fig. 21</xref></td><td rowspan="1" colspan="1"><italic><tp:taxon-name>Lasinus monticola</tp:taxon-name></italic></td></tr><tr><td rowspan="1" colspan="1">–</td><td rowspan="1" colspan="1">Genae convex, with weak protuberance (<xref ref-type="fig" rid="F2">Fig. 7</xref>); pronotum with weak swellings before lateral fovea (<xref ref-type="fig" rid="F3">Fig. 10</xref>); antenal club as in <xref ref-type="fig" rid="F4">Fig. 16</xref>. Aedeagus as in <xref ref-type="fig" rid="F6">Fig. 25</xref></td><td rowspan="1" colspan="1"><italic><tp:taxon-name>Lasinus yakushimanus</tp:taxon-name></italic></td></tr><!--PageBreak--></tbody></table></table-wrap></tp:treatment-sec><tp:treatment-sec><!--Section generated to contain objects referenced in tp:taxon-treatment.--><fig id="F1" position="float" orientation="portrait"><label>Figures 1–5.</label><caption><p>Habitus of <italic><tp:taxon-name>Lasinus</tp:taxon-name></italic> species. <bold>1</bold> <italic><tp:taxon-name>Lasinus mandarinus</tp:taxon-name></italic> <bold>2</bold> <italic><tp:taxon-name>Lasinus spinosus</tp:taxon-name></italic> <bold>3</bold> <italic><tp:taxon-name>Lasinus monticola</tp:taxon-name></italic> <bold>4</bold> <italic><tp:taxon-name>Lasinus sinicus</tp:taxon-name></italic> <bold>5</bold> <italic><tp:taxon-name>Lasinus mikado</tp:taxon-name></italic>. Scale – 3.0 mm.</p></caption><graphic xmlns:xlink="http://www.w3.org/1999/xlink" xlink:href="ZooKeys-340-021-g001.jpg" position="float" orientation="portrait" xlink:type="simple"/></fig><fig id="F3" position="float" orientation="portrait"><label>Figures 8–10.</label><caption><p>Pronotum of <italic><tp:taxon-name>Lasinus monticola</tp:taxon-name></italic> (<bold>8</bold>) <italic><tp:taxon-name>Lasinus sinicus</tp:taxon-name></italic> (<bold>9</bold>) and <italic><tp:taxon-name>Lasinus yakushimanus</tp:taxon-name></italic> (<bold>10</bold>) dorsal view. Scale – 0.6 mm.</p></caption><graphic xmlns:xlink="http://www.w3.org/1999/xlink" xlink:href="ZooKeys-340-021-g003.jpg" position="float" orientation="portrait" xlink:type="simple"/></fig><fig id="F4" position="float" orientation="portrait"><label>Figures 11–19.</label><caption><p>Antenae of <italic><tp:taxon-name>Lasinus</tp:taxon-name></italic> species (Japan). <bold>11</bold> <italic><tp:taxon-name>Lasinus spinosus</tp:taxon-name></italic> <bold>12</bold> <italic><tp:taxon-name>Lasinus monticola</tp:taxon-name></italic> <bold>13</bold> <italic><tp:taxon-name>Lasinus mikado</tp:taxon-name></italic> <bold>14</bold> <italic><tp:taxon-name>Lasinus yamamotoi</tp:taxon-name></italic> <bold>15</bold> <italic><tp:taxon-name>Lasinus inexpectatus</tp:taxon-name></italic> <bold>16</bold> <italic><tp:taxon-name>Lasinus yakushimanus</tp:taxon-name></italic> <bold>17</bold> <italic><tp:taxon-name>Lasinus ammamnianus</tp:taxon-name></italic> <bold>18</bold> <italic><tp:taxon-name>Lasinus saoriae</tp:taxon-name></italic> <bold>19</bold> <italic><tp:taxon-name>Lasinus okinawanus</tp:taxon-name></italic>. Scale – 1 mm.</p></caption><graphic xmlns:xlink="http://www.w3.org/1999/xlink" xlink:href="ZooKeys-340-021-g004.jpg" position="float" orientation="portrait" xlink:type="simple"/></fig><fig id="F2" position="float" orientation="portrait"><label>Figures 6–7.</label><caption><p>Head of <italic><tp:taxon-name>Lasinus monticola</tp:taxon-name></italic> (<bold>6</bold>) and <italic><tp:taxon-name>Lasinus yakushimanus</tp:taxon-name></italic> (<bold>7</bold>) lateral view. Scale  – 0.4 mm.</p></caption><graphic xmlns:xlink="http://www.w3.org/1999/xlink" xlink:href="ZooKeys-340-021-g002.jpg" position="float" orientation="portrait" xlink:type="simple"/></fig><fig id="F5" position="float" orientation="portrait"><label>Figures 20–23.</label><caption><p>Aedeagi of <italic><tp:taxon-name>Lasinus</tp:taxon-name></italic> species (dorsal view). <bold>20</bold> <italic><tp:taxon-name>Lasinus spinosus</tp:taxon-name></italic> <bold>21</bold> <italic><tp:taxon-name>Lasinus monticola</tp:taxon-name></italic> <bold>22</bold> <italic><tp:taxon-name>Lasinus sinicus</tp:taxon-name></italic> <bold>23</bold> <italic><tp:taxon-name>Lasinus mikado</tp:taxon-name></italic>. Scale – 0.3 mm.</p></caption><graphic xmlns:xlink="http://www.w3.org/1999/xlink" xlink:href="ZooKeys-340-021-g005.jpg" position="float" orientation="portrait" xlink:type="simple"/></fig><fig id="F6" position="float" orientation="portrait"><label>Figures 24–29.</label><caption><p>Aedeagi of <italic><tp:taxon-name>Lasinus</tp:taxon-name></italic> species (dorsal view). <bold>24</bold> <italic><tp:taxon-name>Lasinus yamamotoi</tp:taxon-name></italic> <bold>25</bold> <italic><tp:taxon-name>Lasinus inexpectatus</tp:taxon-name></italic> <bold>26</bold> <italic><tp:taxon-name>Lasinus yakushimanus</tp:taxon-name></italic> <bold>27</bold> <italic><tp:taxon-name>Lasinus amamianus</tp:taxon-name></italic> <bold>28</bold> <italic><tp:taxon-name>Lasinus saoriae</tp:taxon-name></italic> <bold>29</bold> <italic><tp:taxon-name>Lasinus okinawanus</tp:taxon-name></italic>. Scale – 0.3 mm.</p></caption><graphic xmlns:xlink="http://www.w3.org/1999/xlink" xlink:href="ZooKeys-340-021-g006.jpg" position="float" orientation="portrait" xlink:type="simple"/></fig></tp:treatment-sec><ref-list><ref id="B3"><mixed-citation xmlns:xlink="http://www.w3.org/1999/xlink" xlink:type="simple"><person-group><name name-style="western"><surname>Jeannel</surname><given-names>R</given-names></name></person-group> (<year>1958</year>) <article-title>Revision des Pselaphides du Japon.</article-title><source>Memoires du Museum National d'Histoire Naturelle (A: Zoologie)</source><volume>18</volume>: <fpage>1</fpage>-<lpage>138</lpage>.</mixed-citation></ref><ref id="B1"><mixed-citation xmlns:xlink="http://www.w3.org/1999/xlink" xlink:type="simple"><person-group><name name-style="western"><surname>Hlaváč</surname><given-names>P</given-names></name></person-group> (<year>2003</year>) <article-title>A taxonomic revision of Tyrini of the Oriental Region II. Systematic study on the genus <italic>Pselaphodes</italic> (Coleoptera: Staphylinidae: Pselaphinae) and its allied genera.</article-title><source>Annales de la Société entomologique de France</source><volume>38</volume>: <fpage>283</fpage>-<lpage>297</lpage>.</mixed-citation></ref></ref-list></tp:taxon-treatment>
