# Supplementary material for: A taxonomic revision of Tyrini of the Oriental region. V. Revision of the genus Lasinus Sharp, 1874 (Coleoptera, Staphylinidae, Pselaphinae)
Source: Zookeys. 2013 Oct 4;(340):21–42. doi: 10.3897/zookeys.340.5980 (PMC3800797; doi:10.3897/zookeys.340.5980)
Supplement: XML Treatment for Lasinus mandarinus [file zookeys.340.5980-treatment2.xml]

<!DOCTYPE tp:taxon-treatment
  PUBLIC "-//TaxonX//DTD Taxonomic Treatment Publishing DTD v0 20100105//EN" "tax-treatment-NSO.dtd">
<tp:taxon-treatment xmlns:tp="http://www.plazi.org/taxpub"><tp:treatment-meta><mixed-citation publication-type="journal"><person-group><name><surname>Bekchiev</surname><given-names>Rostislav</given-names></name><name><surname>Hlaváč</surname><given-names>Peter</given-names></name><name><surname>Nomura</surname><given-names>Shûhei</given-names></name></person-group><article-title>A taxonomic revision of Tyrini of the Oriental region. V. Revision of the genus <italic>Lasinus</italic> Sharp, 1874 (Coleoptera, Staphylinidae, Pselaphinae)</article-title><source>Zookeys</source><day>4</day><month>10</month><year>2013</year><volume>2013</volume><issue>340</issue><fpage>21</fpage><lpage>42</lpage><pub-id pub-id-type="doi">10.3897/zookeys.340.5980</pub-id></mixed-citation></tp:treatment-meta><tp:nomenclature><tp:taxon-name>
                        <tp:taxon-name-part taxon-name-part-type="genus">Lasinus</tp:taxon-name-part>
                        <tp:taxon-name-part taxon-name-part-type="species">mandarinus</tp:taxon-name-part>
                        <object-id xmlns:xlink="http://www.w3.org/1999/xlink" xlink:type="simple">http://species-id.net/wiki/Lasinus_mandarinus</object-id>
                    </tp:taxon-name><tp:taxon-authority>Raffray, 1890</tp:taxon-authority><xref ref-type="fig" rid="F1">Fig. 1</xref><tp:nomenclature-citation-list><tp:nomenclature-citation><tp:taxon-name>Lasinus mandarinus</tp:taxon-name><comment> Raffray, 1890: 212, Pl. III, fig. 16.</comment></tp:nomenclature-citation></tp:nomenclature-citation-list></tp:nomenclature><tp:treatment-sec sec-type="Type locality"><title>Type locality.</title><p>Tonkin (Ha Noi, Vietnam).</p></tp:treatment-sec><tp:treatment-sec sec-type="Material examined"><title>Material examined</title><p>(4 ♀♀). LECTOTYPE, ♀, here designated: (h) Tonkin / red label (p) TYPE / (h) <italic><tp:taxon-name>Lasinus mandarinus</tp:taxon-name></italic> (p) A. Raffray det. / (p) MUSÉUM PARIS, 1917, COLL. A. RAFFRAY / red label (p) LECTOTYPE <italic><tp:taxon-name>Lasinus mandarinus</tp:taxon-name></italic> Raffray, Bekchiev, Hlaváč &amp; Nomura des., 2013. (MNHN). PARALECTOTYPES, 3 ♀♀: same data as lectotype, bearing the following red label: (p) PARALECTOTYPE <italic><tp:taxon-name>Lasinus mandarinus</tp:taxon-name></italic> Raffray, Bekchiev, Hlaváč &amp; Nomura des., 2013. (MNHN).</p></tp:treatment-sec><tp:treatment-sec sec-type="Lectotype designation"><title>Lectotype designation.</title><p>Redescription of this species given below is based on four females deposited in MNHN having a status of syntypes. <xref ref-type="bibr" rid="B4">Raffray (1890)</xref> also mentioned four females in his original description. One female is here designated as lectotype, and three remaining females paralectotypes, in order to ensure the stability of nomenclature and provide a unique name-bearing type for <italic><tp:taxon-name>Lasinus mandarinus</tp:taxon-name></italic>.</p></tp:treatment-sec><tp:treatment-sec sec-type="Description"><title>Description.</title><p>Body (<xref ref-type="fig" rid="F1">Fig. 1</xref>) unicoloured, dark brown, maxillary palpi yellow, length 3.30–3.60 mm.</p><p>Head elongate, about 1.15 times longer than wide, slightly longer than pronotum; median sulcus well-defined along whole length of head. Genae simple, without protuberance.</p><fig id="F1" position="float" orientation="portrait"><label>Figures 1–5.</label><caption><p>Habitus of <italic><tp:taxon-name>Lasinus</tp:taxon-name></italic> species. <bold>1</bold> <italic><tp:taxon-name>Lasinus mandarinus</tp:taxon-name></italic> <bold>2</bold> <italic><tp:taxon-name>Lasinus spinosus</tp:taxon-name></italic> <bold>3</bold> <italic><tp:taxon-name>Lasinus monticola</tp:taxon-name></italic> <bold>4</bold> <italic><tp:taxon-name>Lasinus sinicus</tp:taxon-name></italic> <bold>5</bold> <italic><tp:taxon-name>Lasinus mikado</tp:taxon-name></italic>. Scale – 3.0 mm.</p></caption><graphic xmlns:xlink="http://www.w3.org/1999/xlink" xlink:href="ZooKeys-340-021-g001.jpg" position="float" orientation="portrait" xlink:type="simple"/></fig><p>Antennae very long, about 2.3–2.4 mm; scapes about 5 times longer than pedicels, pedicels short, as long as wide; antennomeres III–VII subequal in length, slightly shorter than V; antennomeres VI–VIII about as long as pedicels; IX slender, 2.25 times longer than wide, 1.10 times as long as X; late about 1.6 times longer than wide; terminal segments 1.2 times as long as X and 1.6 times longer than wide.</p><p>Pronotum as long as wide, gibbose, with prominent lateral swellings before lateral foveae; lateral and median setose foveae well-defined; median sulcus originates in median fovea and almost reaching anterior margin of pronotum.</p><p>Legs long and slender; protrochanters with small apical spine; profemora with long spine before middle; mesotrochanters at apex with two spines, outer one fairly bigger; mesofemora with minuscule spine at basal third.</p><p>First visible abdominal tergite (IV) glabrous, slightly more than two times longer than second (V); short basal carinae well-defined, distance between carinae 0.4 of maximal tergal width.</p></tp:treatment-sec><tp:treatment-sec sec-type="Differential diagnosis"><title>Differential diagnosis.</title><p><italic><tp:taxon-name>Lasinus mandarinus</tp:taxon-name></italic> is close to <italic><tp:taxon-name>Lasinus sinicus</tp:taxon-name></italic> by the pronotum with prominent lateral swellings before lateral foveae, but it differs from the latter by the proportion of antennomere X which is 1.6 times as long as wide.</p></tp:treatment-sec><tp:treatment-sec sec-type="Distribution"><title>Distribution.</title><p>Vietnam (Tonkin, Ha Noi).</p><!--PageBreak--></tp:treatment-sec><ref-list><ref id="B4"><mixed-citation xmlns:xlink="http://www.w3.org/1999/xlink" xlink:type="simple"><person-group><name name-style="western"><surname>Raffray</surname><given-names>A</given-names></name></person-group> (<year>1890</year>) <article-title>Etude sur les Psélaphides. VI. Diagnoses des espèces nouvelles sur lesquelles sont fondés des genres nouveaux.</article-title><source>Revue d’Entomologie</source><volume>9</volume>: <fpage>193</fpage>-<lpage>219</lpage>.</mixed-citation></ref></ref-list></tp:taxon-treatment>
