# Supplementary material for: A taxonomic revision of Tyrini of the Oriental region. V. Revision of the genus Lasinus Sharp, 1874 (Coleoptera, Staphylinidae, Pselaphinae)
Source: Zookeys. 2013 Oct 4;(340):21–42. doi: 10.3897/zookeys.340.5980 (PMC3800797; doi:10.3897/zookeys.340.5980)
Supplement: XML Treatment for Lasinus spinosus [file zookeys.340.5980-treatment3.xml]

<!DOCTYPE tp:taxon-treatment
  PUBLIC "-//TaxonX//DTD Taxonomic Treatment Publishing DTD v0 20100105//EN" "tax-treatment-NSO.dtd">
<tp:taxon-treatment xmlns:tp="http://www.plazi.org/taxpub"><tp:treatment-meta><mixed-citation publication-type="journal"><person-group><name><surname>Bekchiev</surname><given-names>Rostislav</given-names></name><name><surname>Hlaváč</surname><given-names>Peter</given-names></name><name><surname>Nomura</surname><given-names>Shûhei</given-names></name></person-group><article-title>A taxonomic revision of Tyrini of the Oriental region. V. Revision of the genus <italic>Lasinus</italic> Sharp, 1874 (Coleoptera, Staphylinidae, Pselaphinae)</article-title><source>Zookeys</source><day>4</day><month>10</month><year>2013</year><volume>2013</volume><issue>340</issue><fpage>21</fpage><lpage>42</lpage><pub-id pub-id-type="doi">10.3897/zookeys.340.5980</pub-id></mixed-citation></tp:treatment-meta><tp:nomenclature><tp:taxon-name>
                        <tp:taxon-name-part taxon-name-part-type="genus">Lasinus</tp:taxon-name-part>
                        <tp:taxon-name-part taxon-name-part-type="species">spinosus</tp:taxon-name-part>
                        <object-id xmlns:xlink="http://www.w3.org/1999/xlink" xlink:type="simple">http://species-id.net/wiki/Lasinus_spinosus</object-id>
                    </tp:taxon-name><tp:taxon-authority>Sharp</tp:taxon-authority><xref ref-type="fig" rid="F1">Figs 2</xref><xref ref-type="fig" rid="F4">, 11</xref><xref ref-type="fig" rid="F5">, 20</xref><tp:nomenclature-citation-list><tp:nomenclature-citation><tp:taxon-name>Lasinus spinosus</tp:taxon-name><comment> Sharp, 1874: 106.</comment></tp:nomenclature-citation><tp:nomenclature-citation><tp:taxon-name>Lasinus spinosus</tp:taxon-name><comment> Sharp: <xref ref-type="bibr" rid="B7">Waterhouse 1882</xref>, 90: pt. 21, pl. 146, fig. 3.</comment></tp:nomenclature-citation></tp:nomenclature-citation-list></tp:nomenclature><tp:treatment-sec sec-type="Type locality"><title>Type locality.</title><p>Nagasaki, Suwo-sama (=Suwa shrine).</p></tp:treatment-sec><tp:treatment-sec sec-type="Type material examined"><title>Type material examined.</title><p>LECTOTYPE, ♂, here designated: (h) <!--PageBreak--><italic><tp:taxon-name>Lasinus spinosus</tp:taxon-name></italic>. Type D.S. Japan. Lewis. [label where the type specimen was originaly mounted] / (h) <italic><tp:taxon-name>Lasinus spinosus</tp:taxon-name></italic> ♂ (p) TYPE (h) D. S. / (p) Japan. G. Lewis / round label with red margin (p) TYPE / round label with blue margin (p) SYNTYPE / (p) Sharp Coll. 1905-313. / red label (p) LECTOTYPE <italic><tp:taxon-name>Lasinus spinosus</tp:taxon-name></italic> Sharp, Bekchiev, Hlaváč &amp; Nomura, des., 2013 (BMNH). PARALECTOTYPE, 1 ♀, here designated: (h) <italic><tp:taxon-name>Lasinus spinosus</tp:taxon-name></italic> ♀ (p) TYPE (h) D. S. / (p) Japan. G. Lewis / round label with blue margin (p) SYNTYPE / red label (p) PARALECTOTYPE <italic><tp:taxon-name>Lasinus spinosus</tp:taxon-name></italic> Sharp, Bekchiev, Hlaváč &amp; Nomura, des., 2013 (BMNH).</p></tp:treatment-sec><tp:treatment-sec sec-type="Other material examined"><title>Other material examined.</title><p>(8 ♂♂, 9 ♀♀). (1 ♂) Japan, Saga Pref., Kashima City, Mt. Kyogatake., 19.X.1986, S. Nomura leg.; (1 ♂) Japan, Fukuoka Pref., Hiko-san Mts., 3.V.1983, S. Nomura leg.; (1 ♂) Japan, Kumamoto Pref., Ueki-cho, 10.IV.1981, S. Naomi leg.; (1 ♂, 1 ♀) Japan, Kyushu, Nagasaki Pref., Isahaya-shi, Jôyama, Atagoyama, 18.III.1998, S. Nomura leg.; (1 ♂) Japan, Kyushu, Oita Pref., Shonai-machi, Nishi-Ohara, 20.VI.1998, K. Ôtsuka leg.; (1 ♂, 1 ♀) Japan, Kyushu, Miyazaki Pref., Tano-cho, Aoidake, 6.IX.1993, S. Nomura leg.; (1 ♂, 1 ♀) Japan, Fukuoka, Hikosan Mts., 27.XII.1982, S. Nomura leg.; (1 ♂, 1 ♀) Japan, Nagasaki City, Suwa Shrine, 2.V.1985, S. Nomura leg.; (1 ♀) Japan, Miyazaki Pref., Kiyotake-cho, Kaeda vall., 27.IV.1993, S. Nomura leg.; (2 ♀♀) Japan, Miyazaki Pref., Aya-Minami, 9.V.1985, S. Nomura leg.; (2 ♀♀) Japan, Kyushu, Oita Pref., Kujû Mts., Makinoto pass., 14.X.1991, S. Nomura leg. (NSMT, PCPH, NMNH, PCSK).</p></tp:treatment-sec><tp:treatment-sec sec-type="Lectotype designation"><title>Lectotype designation.</title><p>Redescription of this species given below is based on one male and one female deposited in BMNH having a status of syntypes. <xref ref-type="bibr" rid="B6">Sharp (1874)</xref> mentioned three specimens in his original description. One male is here designated as lectotype, another female is paralectotype, in order to ensure the stability of nomenclature and provide a unique name-bearing type for <italic><tp:taxon-name>Lasinus spinosus</tp:taxon-name></italic>.</p></tp:treatment-sec><tp:treatment-sec sec-type="Description"><title>Description.</title><p>Body (<xref ref-type="fig" rid="F1">Fig. 2</xref>) unicoloured, reddish-brown, maxillary palpi yellow, length 2.90–3.10 mm.</p><p>Head elongate, about 1.15 times longer than wide, slightly longer than pronotum; median sulcus visible on rostrum and on vertex reaching level of vertexal foveae. Genae with weak protuberance, covered with erected, dense golden setae.</p><p>Antennae about 2.02 mm long (<xref ref-type="fig" rid="F4">Fig. 11</xref>); scapes long, about 3.7 times longer than pedicels; pedicels about 1.18 times shorter than antennomeres III; antennomeres IV and V as long as wide; antennomeres VI 1.22 times shorter than pedicels; antennomeres VII 1.25 times shorter than VI; antennomeres VIII about 1.27 times longer than and distinctly wider than VII; IX about 1.5 times longer than wide and about same length as terminal antennomeres, IX in male with small and shallow discoidal plate on apical half bearing small pore-like structure with one long seta, in female unmodified; antennomeres X quadrate, 1.5 times shorter than IX; terminal antennomeres 1.6 times longer than X and about 1.5 times longer than wide.</p><p>Pronotum about as wide as long, wrinkly, evenly rounded before lateral foveae; lateral and median setose foveae well-defined; median longitudinal sulcus very thin, but distinct.</p><p>Legs long and slender; protrochanters with large apical spine; profemora with long spine in middle of its length; mesotrochanters at apex with one small (male) or two <!--PageBreak-->(female) spines, in some cases one spine is slightly stronger; mesofemora with minuscule spine at basal third.</p><p>Abdomen slightly wider than elytra, first visible abdominal tergite (IV) finely punctate with dense and short golden setae, about 4 times as long as next tergite, basal carinae very short, distance between carinae 0.4 of maximal tergal width. Aedeagus (<xref ref-type="fig" rid="F5">Fig. 20</xref>) 0.64 mm long; median lobe weakly narrowed apically, with short and large apical lobe; endophallus with two spines and one lamella; dorsal spine very big, enlarged at apex, forming large plate; ventral spine long, acute at apex; lamella small finely dentate in apical part; parameres short and slender, not overlapping apical lobe.</p></tp:treatment-sec><tp:treatment-sec sec-type="Differential diagnosis"><title>Differential diagnosis.</title><p><italic><tp:taxon-name>Lasinus spinosus</tp:taxon-name></italic> shares with <italic><tp:taxon-name>Lasinus monticola</tp:taxon-name></italic>, <italic><tp:taxon-name>Lasinus mikado</tp:taxon-name></italic>, <italic><tp:taxon-name>Lasinus inexpectatus</tp:taxon-name></italic>, <italic><tp:taxon-name>Lasinus saoriae</tp:taxon-name></italic> and <italic><tp:taxon-name>Lasinus yamamotoi</tp:taxon-name></italic> the evenly rounded pronotal lateral margins, but differs from all of these species by the shape of the antennae and aedeagus.</p></tp:treatment-sec><tp:treatment-sec sec-type="Distribution"><title>Distribution.</title><p>Japan (Kyushu).</p></tp:treatment-sec><tp:treatment-sec><!--Section generated to contain objects referenced in tp:taxon-treatment.--><fig id="F1" position="float" orientation="portrait"><label>Figures 1–5.</label><caption><p>Habitus of <italic><tp:taxon-name>Lasinus</tp:taxon-name></italic> species. <bold>1</bold> <italic><tp:taxon-name>Lasinus mandarinus</tp:taxon-name></italic> <bold>2</bold> <italic><tp:taxon-name>Lasinus spinosus</tp:taxon-name></italic> <bold>3</bold> <italic><tp:taxon-name>Lasinus monticola</tp:taxon-name></italic> <bold>4</bold> <italic><tp:taxon-name>Lasinus sinicus</tp:taxon-name></italic> <bold>5</bold> <italic><tp:taxon-name>Lasinus mikado</tp:taxon-name></italic>. Scale – 3.0 mm.</p></caption><graphic xmlns:xlink="http://www.w3.org/1999/xlink" xlink:href="ZooKeys-340-021-g001.jpg" position="float" orientation="portrait" xlink:type="simple"/></fig><fig id="F4" position="float" orientation="portrait"><label>Figures 11–19.</label><caption><p>Antenae of <italic><tp:taxon-name>Lasinus</tp:taxon-name></italic> species (Japan). <bold>11</bold> <italic><tp:taxon-name>Lasinus spinosus</tp:taxon-name></italic> <bold>12</bold> <italic><tp:taxon-name>Lasinus monticola</tp:taxon-name></italic> <bold>13</bold> <italic><tp:taxon-name>Lasinus mikado</tp:taxon-name></italic> <bold>14</bold> <italic><tp:taxon-name>Lasinus yamamotoi</tp:taxon-name></italic> <bold>15</bold> <italic><tp:taxon-name>Lasinus inexpectatus</tp:taxon-name></italic> <bold>16</bold> <italic><tp:taxon-name>Lasinus yakushimanus</tp:taxon-name></italic> <bold>17</bold> <italic><tp:taxon-name>Lasinus ammamnianus</tp:taxon-name></italic> <bold>18</bold> <italic><tp:taxon-name>Lasinus saoriae</tp:taxon-name></italic> <bold>19</bold> <italic><tp:taxon-name>Lasinus okinawanus</tp:taxon-name></italic>. Scale – 1 mm.</p></caption><graphic xmlns:xlink="http://www.w3.org/1999/xlink" xlink:href="ZooKeys-340-021-g004.jpg" position="float" orientation="portrait" xlink:type="simple"/></fig><fig id="F5" position="float" orientation="portrait"><label>Figures 20–23.</label><caption><p>Aedeagi of <italic><tp:taxon-name>Lasinus</tp:taxon-name></italic> species (dorsal view). <bold>20</bold> <italic><tp:taxon-name>Lasinus spinosus</tp:taxon-name></italic> <bold>21</bold> <italic><tp:taxon-name>Lasinus monticola</tp:taxon-name></italic> <bold>22</bold> <italic><tp:taxon-name>Lasinus sinicus</tp:taxon-name></italic> <bold>23</bold> <italic><tp:taxon-name>Lasinus mikado</tp:taxon-name></italic>. Scale – 0.3 mm.</p></caption><graphic xmlns:xlink="http://www.w3.org/1999/xlink" xlink:href="ZooKeys-340-021-g005.jpg" position="float" orientation="portrait" xlink:type="simple"/></fig></tp:treatment-sec><ref-list><ref id="B7"><mixed-citation xmlns:xlink="http://www.w3.org/1999/xlink" xlink:type="simple"><person-group><name name-style="western"><surname>Waterhouse</surname><given-names>CO</given-names></name></person-group> (<year>1882–1890</year>) <source>Aids to identification of insects.</source><publisher-name>Janson EW</publisher-name>, <publisher-loc>London</publisher-loc>, <lpage>189</lpage> pp.</mixed-citation></ref><ref id="B6"><mixed-citation xmlns:xlink="http://www.w3.org/1999/xlink" xlink:type="simple"><person-group><name name-style="western"><surname>Sharp</surname><given-names>D</given-names></name></person-group> (<year>1874</year>) <article-title>The Pselaphidae and Scydmaenidae of Japan.</article-title><source>Transactions of the Entomological Society of London</source><volume>1874</volume>: <fpage>105</fpage>-<lpage>130</lpage>.</mixed-citation></ref></ref-list></tp:taxon-treatment>
