# Supplementary material for: A taxonomic revision of Tyrini of the Oriental region. V. Revision of the genus Lasinus Sharp, 1874 (Coleoptera, Staphylinidae, Pselaphinae)
Source: Zookeys. 2013 Oct 4;(340):21–42. doi: 10.3897/zookeys.340.5980 (PMC3800797; doi:10.3897/zookeys.340.5980)
Supplement: XML Treatment for Lasinus monticola [file zookeys.340.5980-treatment4.xml]

<!DOCTYPE tp:taxon-treatment
  PUBLIC "-//TaxonX//DTD Taxonomic Treatment Publishing DTD v0 20100105//EN" "tax-treatment-NSO.dtd">
<tp:taxon-treatment xmlns:tp="http://www.plazi.org/taxpub"><tp:treatment-meta><mixed-citation publication-type="journal"><person-group><name><surname>Bekchiev</surname><given-names>Rostislav</given-names></name><name><surname>Hlaváč</surname><given-names>Peter</given-names></name><name><surname>Nomura</surname><given-names>Shûhei</given-names></name></person-group><article-title>A taxonomic revision of Tyrini of the Oriental region. V. Revision of the genus <italic>Lasinus</italic> Sharp, 1874 (Coleoptera, Staphylinidae, Pselaphinae)</article-title><source>Zookeys</source><day>4</day><month>10</month><year>2013</year><volume>2013</volume><issue>340</issue><fpage>21</fpage><lpage>42</lpage><pub-id pub-id-type="doi">10.3897/zookeys.340.5980</pub-id></mixed-citation></tp:treatment-meta><tp:nomenclature><tp:taxon-name>
                        <tp:taxon-name-part taxon-name-part-type="genus">Lasinus</tp:taxon-name-part>
                        <tp:taxon-name-part taxon-name-part-type="species">monticola</tp:taxon-name-part>
                        <object-id xmlns:xlink="http://www.w3.org/1999/xlink" xlink:type="simple">http://species-id.net/wiki/Lasinus_monticola</object-id>
                    </tp:taxon-name><tp:taxon-authority>Sawada</tp:taxon-authority><xref ref-type="fig" rid="F1">Figs 3</xref><xref ref-type="fig" rid="F2">, 6</xref><xref ref-type="fig" rid="F3">, 8</xref><xref ref-type="fig" rid="F4">, 12</xref><xref ref-type="fig" rid="F5">, 21</xref><tp:nomenclature-citation-list><tp:nomenclature-citation><tp:taxon-name>Lasinus monticola</tp:taxon-name><comment> Sawada, 1961: 41; pl. 7, figs 1, 3, 4.</comment></tp:nomenclature-citation></tp:nomenclature-citation-list></tp:nomenclature><tp:treatment-sec sec-type="Type locality"><title>Type locality.</title><p>Hiko (900 m), Fukuoka, Kyushu.</p></tp:treatment-sec><tp:treatment-sec sec-type="Material examined"><title>Material examined.</title><p>(21 ♂♂, 19 ♀♀). (3 ♂♂, 1♀): Japan, Shikoku, Ehime Pref., Oda-cho, Mt. Odamiyama, Buna st., 2.IX.1993, E. Yamamoto leg.; (1 ♂) Nara, Nara Park, 8.VIII.1980, I. Löbl leg.; (1 ♀) Japan: Honshu, Kanagawa Pref., Aikawa-chô Mt., Hasuge-san, 7.I.2006, T. Lackner leg.; (1 ♂) Japan, Fukushima pref, Okutadami, Alizu, Mt. Asakusadake, 22.VII.1987, S. Nomura leg.; (5 ♂♂) Japan, Shimane Pref., Kanagi-machi, Atoyama, 9.V.1991, T. Nakamura leg.; (2 ♂♂) Japan, Ehime Pref., Narukawa-keikoku 600–700 m, 1.II.1997, M. Sakai leg.; (1 ♂) Japan, Ehime Pref, Komi, Yanadani, 2.X.1994, M. Sakai leg.; (1 ♂, 7 ♀♀) Japan, Kyushu, Kagoshima Pref., Kirishima, Kurinodake Spa, 8.III.1999, H. Hoshina leg.; (1 ♂) Japan, Kyushu, Miyazaki Pref., Tsuno-chô, Mt. Osuzuyama, 700 m, 8.IX.1994, S. Nomura leg.; (2 ♂♂) Japan, Kyushu, Miyazaki Pref., Takachiho-chô, Onino-iwaya, 3.XII.1994, S. Nomura leg.; (1 ♂) Japan, Kyushu, Miyazaki Pref., Wanizukayama Mts., 6.IX.1993, S. Nomura leg.; (1 ♂, 1 ♀) Japan, Kyushu, Miyazaki Pref., Aya-chô, 10.II.1994, S. Nomura leg.; (1 ♂) Japan, Kyushu, Kagoshima Pref., Aira-chô, 30.I.1985, T. Tanabe leg.; (1 ♀) Japan, Honshu, Tokyo Pref., Fussa-shi, Tamagawa Riverside, Mutsumi-bashi, 12.II.2007, S. Nomura leg.; (1 ♀) Japan, Honshu, Tokyo Pref., Okutama, Nippara, Ogawadani, 4.IV.2006, S. Nomura leg.; (4 ♀♀) Japan, Kyushu, Nagasaki Pref., Unzen Mt. Kinugasayama, 16.III.2007, S. Nomura leg.; (1 ♀) Japan, Kyushu, Kagoshima Pref., Osumi Mt., Hoyoshidake, 19.III.1994, S. Nomura leg.; (1 ♂) Japan, Kioto, 11.VI.1881, G. Lewis leg.; (2 ♀♀) Japan, Miyanoshita, 11.VI.1881, G. Lewis leg. (BMNH, NSMT, PCPH, NMNH, PCSK).</p><!--PageBreak--></tp:treatment-sec><tp:treatment-sec sec-type="Description"><title>Description.</title><p>Body bicoloured (<xref ref-type="fig" rid="F1">Fig. 3</xref>), darker brown with more reddish elytra, maxillary palpi yellow, length 2.80–3.30 mm.</p><p>Head elongate, about 1.06 times longer than wide and as long as pronotum; median sulcus weakly defined along whole length of head. Genae with triangular, prominent protuberance, covered with erect, dense golden setae (<xref ref-type="fig" rid="F2">Fig. 6</xref>).</p><fig id="F2" position="float" orientation="portrait"><label>Figures 6–7.</label><caption><p>Head of <italic><tp:taxon-name>Lasinus monticola</tp:taxon-name></italic> (<bold>6</bold>) and <italic><tp:taxon-name>Lasinus yakushimanus</tp:taxon-name></italic> (<bold>7</bold>) lateral view. Scale  – 0.4 mm.</p></caption><graphic xmlns:xlink="http://www.w3.org/1999/xlink" xlink:href="ZooKeys-340-021-g002.jpg" position="float" orientation="portrait" xlink:type="simple"/></fig><p>Antennae about 2.23 mm long (<xref ref-type="fig" rid="F4">Fig. 12</xref>); scapes long, about 4 times longer than pedicels; pedicels shortest, quadrate and as long as IV and V each; antennomeres III about 1.25 times longer than pedicels; antennomeres VI–VII subequal in length; VIII slightly shorter than VII; IX about 1.5 times longer than wide, with apical, nail-shaped protuberance on ventral side in male, in female unmodified; antennomeres X quadrate, 1.25 times shorter than IX; terminal antennomeres 1.5 times longer than X and about 1.5 times longer than wide.</p><!--PageBreak--><p>Pronotum slightly longer than wide, wrinkly, evenly rounded before lateral foveae (<xref ref-type="fig" rid="F3">Fig. 8</xref>); lateral and median setose foveae well-defined; median sulcus weakly-defined.</p><fig id="F3" position="float" orientation="portrait"><label>Figures 8–10.</label><caption><p>Pronotum of <italic><tp:taxon-name>Lasinus monticola</tp:taxon-name></italic> (<bold>8</bold>) <italic><tp:taxon-name>Lasinus sinicus</tp:taxon-name></italic> (<bold>9</bold>) and <italic><tp:taxon-name>Lasinus yakushimanus</tp:taxon-name></italic> (<bold>10</bold>) dorsal view. Scale – 0.6 mm.</p></caption><graphic xmlns:xlink="http://www.w3.org/1999/xlink" xlink:href="ZooKeys-340-021-g003.jpg" position="float" orientation="portrait" xlink:type="simple"/></fig><fig id="F4" position="float" orientation="portrait"><label>Figures 11–19.</label><caption><p>Antenae of <italic><tp:taxon-name>Lasinus</tp:taxon-name></italic> species (Japan). <bold>11</bold> <italic><tp:taxon-name>Lasinus spinosus</tp:taxon-name></italic> <bold>12</bold> <italic><tp:taxon-name>Lasinus monticola</tp:taxon-name></italic> <bold>13</bold> <italic><tp:taxon-name>Lasinus mikado</tp:taxon-name></italic> <bold>14</bold> <italic><tp:taxon-name>Lasinus yamamotoi</tp:taxon-name></italic> <bold>15</bold> <italic><tp:taxon-name>Lasinus inexpectatus</tp:taxon-name></italic> <bold>16</bold> <italic><tp:taxon-name>Lasinus yakushimanus</tp:taxon-name></italic> <bold>17</bold> <italic><tp:taxon-name>Lasinus ammamnianus</tp:taxon-name></italic> <bold>18</bold> <italic><tp:taxon-name>Lasinus saoriae</tp:taxon-name></italic> <bold>19</bold> <italic><tp:taxon-name>Lasinus okinawanus</tp:taxon-name></italic>. Scale – 1 mm.</p></caption><graphic xmlns:xlink="http://www.w3.org/1999/xlink" xlink:href="ZooKeys-340-021-g004.jpg" position="float" orientation="portrait" xlink:type="simple"/></fig><p>Legs long and slender; protrochanters with small apical spine; profemora with long spine before middle; mesotrochanters at apex with two (males) minuscule spines <!--PageBreak-->or three (females) spines, median one minuscule; mesofemora with minuscule spine at basal third.</p><p>Abdomen slightly wider than elytra, first visible tergite (IV) about 3 times as long as second (V), finely punctate with dense, very short golden setae; basal carinae well-defined but very short, distance between carinae 0.5 of the maximal tergal width. Aedeagus (<xref ref-type="fig" rid="F5">Fig. 21</xref>) 0.66 mm long; median lobe weakly narrowed apically, with short and large apical lobe, curved downwards in middle; endophallus with two spines and one large lamella; dorsal spine large, enlarged in middle to form broad plate, acutely angled at apex, with one small tooth in middle; ventral spine short, acute at apex; lamella large; parameres long, overlapping apical lobe, enlarged apically.</p><fig id="F5" position="float" orientation="portrait"><label>Figures 20–23.</label><caption><p>Aedeagi of <italic><tp:taxon-name>Lasinus</tp:taxon-name></italic> species (dorsal view). <bold>20</bold> <italic><tp:taxon-name>Lasinus spinosus</tp:taxon-name></italic> <bold>21</bold> <italic><tp:taxon-name>Lasinus monticola</tp:taxon-name></italic> <bold>22</bold> <italic><tp:taxon-name>Lasinus sinicus</tp:taxon-name></italic> <bold>23</bold> <italic><tp:taxon-name>Lasinus mikado</tp:taxon-name></italic>. Scale – 0.3 mm.</p></caption><graphic xmlns:xlink="http://www.w3.org/1999/xlink" xlink:href="ZooKeys-340-021-g005.jpg" position="float" orientation="portrait" xlink:type="simple"/></fig></tp:treatment-sec><tp:treatment-sec sec-type="Differential diagnosis"><title>Differential diagnosis.</title><p><italic><tp:taxon-name>Lasinus monticola</tp:taxon-name></italic> is close to <italic><tp:taxon-name>Lasinus mikado</tp:taxon-name></italic> and <italic><tp:taxon-name>Lasinus yakushimanus</tp:taxon-name></italic> by the presence of nail-shaped protuberance on the antennomeres IX,butit differs from <italic><tp:taxon-name>Lasinus yakushimanus</tp:taxon-name></italic> by the shape of the genal region of the head and the pronotum, and it differs from <italic><tp:taxon-name>Lasinus mikado</tp:taxon-name></italic> by the absence of a deep concavity on antennomeres IX. <italic><tp:taxon-name>Lasinus monticola</tp:taxon-name></italic> can be readily separated from both species also by the shape of aedeagus.</p></tp:treatment-sec><tp:treatment-sec sec-type="Distribution"><title>Distribution.</title><p>Japan (Honshu, Shikoku, Kyushu).</p></tp:treatment-sec><tp:treatment-sec><!--Section generated to contain objects referenced in tp:taxon-treatment.--><fig id="F1" position="float" orientation="portrait"><label>Figures 1–5.</label><caption><p>Habitus of <italic><tp:taxon-name>Lasinus</tp:taxon-name></italic> species. <bold>1</bold> <italic><tp:taxon-name>Lasinus mandarinus</tp:taxon-name></italic> <bold>2</bold> <italic><tp:taxon-name>Lasinus spinosus</tp:taxon-name></italic> <bold>3</bold> <italic><tp:taxon-name>Lasinus monticola</tp:taxon-name></italic> <bold>4</bold> <italic><tp:taxon-name>Lasinus sinicus</tp:taxon-name></italic> <bold>5</bold> <italic><tp:taxon-name>Lasinus mikado</tp:taxon-name></italic>. Scale – 3.0 mm.</p></caption><graphic xmlns:xlink="http://www.w3.org/1999/xlink" xlink:href="ZooKeys-340-021-g001.jpg" position="float" orientation="portrait" xlink:type="simple"/></fig></tp:treatment-sec></tp:taxon-treatment>
