# Supplementary material for: A taxonomic revision of Tyrini of the Oriental region. V. Revision of the genus Lasinus Sharp, 1874 (Coleoptera, Staphylinidae, Pselaphinae)
Source: Zookeys. 2013 Oct 4;(340):21–42. doi: 10.3897/zookeys.340.5980 (PMC3800797; doi:10.3897/zookeys.340.5980)
Supplement: XML Treatment for Lasinus sinicus [file zookeys.340.5980-treatment5.xml]

<!DOCTYPE tp:taxon-treatment
  PUBLIC "-//TaxonX//DTD Taxonomic Treatment Publishing DTD v0 20100105//EN" "tax-treatment-NSO.dtd">
<tp:taxon-treatment xmlns:tp="http://www.plazi.org/taxpub"><tp:treatment-meta><mixed-citation publication-type="journal"><person-group><name><surname>Bekchiev</surname><given-names>Rostislav</given-names></name><name><surname>Hlaváč</surname><given-names>Peter</given-names></name><name><surname>Nomura</surname><given-names>Shûhei</given-names></name></person-group><article-title>A taxonomic revision of Tyrini of the Oriental region. V. Revision of the genus <italic>Lasinus</italic> Sharp, 1874 (Coleoptera, Staphylinidae, Pselaphinae)</article-title><source>Zookeys</source><day>4</day><month>10</month><year>2013</year><volume>2013</volume><issue>340</issue><fpage>21</fpage><lpage>42</lpage><pub-id pub-id-type="doi">10.3897/zookeys.340.5980</pub-id></mixed-citation></tp:treatment-meta><tp:nomenclature><tp:taxon-name>
                        <tp:taxon-name-part taxon-name-part-type="genus">Lasinus</tp:taxon-name-part>
                        <tp:taxon-name-part taxon-name-part-type="species">sinicus</tp:taxon-name-part>
                        <object-id xmlns:xlink="http://www.w3.org/1999/xlink" xlink:type="simple">http://zoobank.org/2ADC741B-FF05-41DD-BE15-56412786449F</object-id>
                        <object-id xmlns:xlink="http://www.w3.org/1999/xlink" xlink:type="simple">http://species-id.net/wiki/Lasinus_sinicus</object-id>
                    </tp:taxon-name><tp:taxon-status xmlns:xlink="http://www.w3.org/1999/xlink" xlink:type="simple">sp. n.</tp:taxon-status><xref ref-type="fig" rid="F1">Figs 4</xref><xref ref-type="fig" rid="F3">, 9</xref><xref ref-type="fig" rid="F5">, 22</xref></tp:nomenclature><tp:treatment-sec sec-type="Type material"><title>Type material</title><p>(5 ♂♂, 3 ♀♀). HOLOTYPE, ♂, labelled as follows: (p) [Guanxi,CHINA], “locality in Chinese characters”, 25.V.1996, S. Uéno leg. / (p) ab. Liangshui 1710 m, Mt. Miao’ershan, Xing’an Xian. / red label (p) HOLOTYPE <italic><tp:taxon-name>Lasinus sinicus</tp:taxon-name></italic> sp. n., Bekchiev, Hlaváč &amp; Nomura det., 2013. (NSMT). PARATYPES: 1♂: China, Vill, 86, Gansu: Mrijishan (h), 1000 m, Rougemont: 1 ♂, 2 ♀♀: same data as holotype, but specimens collected on 26.V.1996; 1 ♂, 1 ♀: China, Shaanxi, Nanwutaishan, 4.04.03, leg. Rougemont; 1 ♂: China, W Hubei, 21.VI–13.VII, Guanmenshan-1500 m, pit fall traps, <named-content xmlns:xlink="http://www.w3.org/1999/xlink" content-type="dwc:verbatimCoordinates" xlink:type="simple">31.45N, 110.4E</named-content>, leg. Jaroslav Turna, 2003. All paratypes bear the following red label: (p) PARATYPE <italic><tp:taxon-name>Lasinus sinicus</tp:taxon-name></italic> sp. n. Bekchiev, Hlaváč &amp; Nomura det., 2013. (NSMT, MCSN, PCPH).</p><p><bold>Description.</bold> Body (<xref ref-type="fig" rid="F1">Fig. 4</xref>) bicolored, head, pronotum and abdomen almost black, elytra reddish-brown, maxillary palpi yellow, length 3.25–3.50 mm.</p><p>Head elongate, about 1.15 times longer than wide, slightly longer than pronotum; median sulcus absent along whole length of head. Genae simple, lacking protuberances.</p><p>Antennae long about 2.10 mm; scapes long, about 4 times longer than pedicels; pedicels shortest, 1.25 times shorter than antennomeres III; antennomeres III, IV, VII and VIII subequal in length, slightly shorter than V and VI; antennomeres XI 0.71 times longer than wide only slightly enlarged on the apex of antennomeres in male, in female unmodified; X 0.85 times longer than wide; XI 0.66 times longer than wide.</p><!--PageBreak--><p>Pronotum about as long as wide, wrinkly, gibbose, with prominent lateral swellings before lateral foveae (<xref ref-type="fig" rid="F3">Fig. 9</xref>); lateral and median setose foveae well-defined; median sulcus present only on disc, not originates from median fovea, very short and fine, largely separated from anterior margin of pronotum.</p><!--PageBreak--><p>Legs long and slender; protrochanters with small apical spine; profemora with small spine in middle; mesotrochanters at apex with small median spine (male) or two (female) spines; mesofemora with small spine at basal third.</p><p>First visible abdominal tergite (IV) glabrous, very long, about 3.50 times longer than second (V); basal carinae very short, distance between carinae about 0.5 of maximal tergal width. Aedeagus (<xref ref-type="fig" rid="F5">Fig. 22</xref>) 0.66 mm long; median lobe weakly narrowed apically, with short and very large apical lobe; endophallus with one large, bifid spine and one lamella; lamella large, with dentation on inner left part; parameres short and slender, not overlapping apical lobe.</p></tp:treatment-sec><tp:treatment-sec sec-type="Differential diagnosis"><title>Differential diagnosis.</title><p><italic><tp:taxon-name>Lasinus sinicus</tp:taxon-name></italic> is close to <italic><tp:taxon-name>Lasinus mandarinus</tp:taxon-name></italic> by the similar shape of the pronotum with prominent lateral swellings before the lateral foveae. They can be separated from it by the proportion of antennomere X which is almost as long as wide in <italic><tp:taxon-name>Lasinus sinicus</tp:taxon-name></italic>.</p></tp:treatment-sec><tp:treatment-sec sec-type="Etymology"><title>Etymology.</title><p>The specific name is derived from China, where the species was discovered.</p></tp:treatment-sec><tp:treatment-sec sec-type="Distribution"><title>Distribution.</title><p>China (Guangxi, Gansu, Shaanxi, Hubei)</p></tp:treatment-sec><tp:treatment-sec><!--Section generated to contain objects referenced in tp:taxon-treatment.--><fig id="F1" position="float" orientation="portrait"><label>Figures 1–5.</label><caption><p>Habitus of <italic><tp:taxon-name>Lasinus</tp:taxon-name></italic> species. <bold>1</bold> <italic><tp:taxon-name>Lasinus mandarinus</tp:taxon-name></italic> <bold>2</bold> <italic><tp:taxon-name>Lasinus spinosus</tp:taxon-name></italic> <bold>3</bold> <italic><tp:taxon-name>Lasinus monticola</tp:taxon-name></italic> <bold>4</bold> <italic><tp:taxon-name>Lasinus sinicus</tp:taxon-name></italic> <bold>5</bold> <italic><tp:taxon-name>Lasinus mikado</tp:taxon-name></italic>. Scale – 3.0 mm.</p></caption><graphic xmlns:xlink="http://www.w3.org/1999/xlink" xlink:href="ZooKeys-340-021-g001.jpg" position="float" orientation="portrait" xlink:type="simple"/></fig><fig id="F3" position="float" orientation="portrait"><label>Figures 8–10.</label><caption><p>Pronotum of <italic><tp:taxon-name>Lasinus monticola</tp:taxon-name></italic> (<bold>8</bold>) <italic><tp:taxon-name>Lasinus sinicus</tp:taxon-name></italic> (<bold>9</bold>) and <italic><tp:taxon-name>Lasinus yakushimanus</tp:taxon-name></italic> (<bold>10</bold>) dorsal view. Scale – 0.6 mm.</p></caption><graphic xmlns:xlink="http://www.w3.org/1999/xlink" xlink:href="ZooKeys-340-021-g003.jpg" position="float" orientation="portrait" xlink:type="simple"/></fig><fig id="F5" position="float" orientation="portrait"><label>Figures 20–23.</label><caption><p>Aedeagi of <italic><tp:taxon-name>Lasinus</tp:taxon-name></italic> species (dorsal view). <bold>20</bold> <italic><tp:taxon-name>Lasinus spinosus</tp:taxon-name></italic> <bold>21</bold> <italic><tp:taxon-name>Lasinus monticola</tp:taxon-name></italic> <bold>22</bold> <italic><tp:taxon-name>Lasinus sinicus</tp:taxon-name></italic> <bold>23</bold> <italic><tp:taxon-name>Lasinus mikado</tp:taxon-name></italic>. Scale – 0.3 mm.</p></caption><graphic xmlns:xlink="http://www.w3.org/1999/xlink" xlink:href="ZooKeys-340-021-g005.jpg" position="float" orientation="portrait" xlink:type="simple"/></fig></tp:treatment-sec></tp:taxon-treatment>
