# Supplementary material for: A taxonomic revision of Tyrini of the Oriental region. V. Revision of the genus Lasinus Sharp, 1874 (Coleoptera, Staphylinidae, Pselaphinae)
Source: Zookeys. 2013 Oct 4;(340):21–42. doi: 10.3897/zookeys.340.5980 (PMC3800797; doi:10.3897/zookeys.340.5980)
Supplement: XML Treatment for Lasinus mikado [file zookeys.340.5980-treatment6.xml]

<!DOCTYPE tp:taxon-treatment
  PUBLIC "-//TaxonX//DTD Taxonomic Treatment Publishing DTD v0 20100105//EN" "tax-treatment-NSO.dtd">
<tp:taxon-treatment xmlns:tp="http://www.plazi.org/taxpub"><tp:treatment-meta><mixed-citation publication-type="journal"><person-group><name><surname>Bekchiev</surname><given-names>Rostislav</given-names></name><name><surname>Hlaváč</surname><given-names>Peter</given-names></name><name><surname>Nomura</surname><given-names>Shûhei</given-names></name></person-group><article-title>A taxonomic revision of Tyrini of the Oriental region. V. Revision of the genus <italic>Lasinus</italic> Sharp, 1874 (Coleoptera, Staphylinidae, Pselaphinae)</article-title><source>Zookeys</source><day>4</day><month>10</month><year>2013</year><volume>2013</volume><issue>340</issue><fpage>21</fpage><lpage>42</lpage><pub-id pub-id-type="doi">10.3897/zookeys.340.5980</pub-id></mixed-citation></tp:treatment-meta><tp:nomenclature><tp:taxon-name>
                        <tp:taxon-name-part taxon-name-part-type="genus">Lasinus</tp:taxon-name-part>
                        <tp:taxon-name-part taxon-name-part-type="species">mikado</tp:taxon-name-part>
                        <object-id xmlns:xlink="http://www.w3.org/1999/xlink" xlink:type="simple">http://zoobank.org/391BFF8A-01EF-4AE1-8AFF-22A9BDD369B3</object-id>
                        <object-id xmlns:xlink="http://www.w3.org/1999/xlink" xlink:type="simple">http://species-id.net/wiki/Lasinus_mikado</object-id>
                    </tp:taxon-name><tp:taxon-status xmlns:xlink="http://www.w3.org/1999/xlink" xlink:type="simple">sp. n.</tp:taxon-status><xref ref-type="fig" rid="F1">Figs 5</xref><xref ref-type="fig" rid="F4">, 13</xref><xref ref-type="fig" rid="F5">, 23</xref><tp:nomenclature-citation-list><tp:nomenclature-citation><tp:taxon-name>Lasinus spinosus</tp:taxon-name><comment> Sharp: <xref ref-type="bibr" rid="B3">Jeannel 1958</xref>: 121–122; figs 146, 147, 148.</comment></tp:nomenclature-citation><tp:nomenclature-citation><tp:taxon-name>Lasinus spinosus</tp:taxon-name><comment> Sharp: <xref ref-type="bibr" rid="B5">Sawada 1961</xref>: 41; pl. 7, figs 5, 6.</comment></tp:nomenclature-citation></tp:nomenclature-citation-list></tp:nomenclature><tp:treatment-sec sec-type="Type material"><title>Type material</title><p>(14 ♂♂, 17 ♀♀). HOLOTYPE, ♂, labelled as follows: (p) [Japan, Miyanoshita, Lewis], red label (p) HOLOTYPE <italic><tp:taxon-name>Lasinus mikado</tp:taxon-name></italic> sp. n., Bekchiev, Hlaváč &amp; Nomura det., 2013. (BMNH); PARATYPES (2 ♂♂, 1♀): Japan, Nanatsukahara, Shobara City, Hiroshima Pref., 10.X.1987, I. Okamoto leg.; (1 ♂) Japan, Honshu, Chiyoda-ku, Tokyo Pref., Fukiage Gyoen, Imperial palace, 19.I.2001, S. Nomura leg.; (1 ♂) same data, 8.V.2001; (1 ♀) 18.XII.2003; (2 ♀♀) 2.II.2004; (3 ♀♀) 12.II.2007; (1 ♂) Japan, Honshu, Fussa-shi, Tokyo Pref., Tamagawa riverside, Mutsumi-bashi, 12.II.2007, S. Nomura leg.; (1 ♂) Japan, Honshu, Akiu-machi, Miyagi Pref., Futakuchi Valley, 27.VII.1990, S. Nomura leg.; (3 ♂♂, 1 ♀) Japan, Honshu, Saitama Pref., Ranzan-machi, Kagamata, 5.IV.1996, K. Toyoda leg.; (1 ♂) Japan, Honshu, Chiba Pref., Kôzaki-jinja, Kôzaki-machi, 14.X.2001, S. Nomura leg.; (1 ♂, 2♀♀) Japan, Honshu, Niiharu-mura, Gunma Pref., Hôshi-onsen, 600 m, 20.X.2001, S. Nomura leg.; (2 ♀♀) Japan, Niigata Pref., Kuroiwa, Shibata, 22.XI.1990, H. Koike leg.; (1 ♂) Japan, Nara, 27–31.VII.1980, C. Besuchet leg.; (1 ♂) Japan, Shikoku, Ishizuchi Mts., Omogo Valley, 700 m, 18-25.VIII.1980, J. Peck leg.; (1 ♂) Japan, Ôhira, Shimamaki-mura, Hokkaido, 4-18. VI. 1994, S. Hori leg.; (1 ♂) Japan, Teshio-gawa, Teshio-chô, Hokkaido, 22. VII. 1992, S. Hori leg.; (4 ♂♂, 2 ♀♀) Russia, Kunashir Island, Tretiakovo VIII., 20.VII.1990, S. Kurbatov leg.; (1 ♀) same data, 18.VII.1990; (1 ♂) Japan, 1890, Schönfeldt leg.; (7 ♂♂, 10 ♀♀) Japan, Kanagawa, Sauter leg., (BMNH, NSMT, NHMW, NMNH, MHNG, PCPH, PCSK).</p><!--PageBreak--></tp:treatment-sec><tp:treatment-sec sec-type="Description"><title>Description.</title><p>Body (<xref ref-type="fig" rid="F1">Fig. 5</xref>) unicoloured, reddish-brown, maxillary palpi light brown, length 2.87–3.1 mm.</p><p>Head elongate, about 1.10 times longer than wide, slightly longer than pronotum; median sulcus visible on rostrum, on vertex reaching level of vertexal foveae. Genae with weak protuberance, covered with erected, dense golden setae.</p><p>Antennae about 2.15 mm long (<xref ref-type="fig" rid="F4">Fig. 13</xref>); scapes long, about 3.4 times longer than pedicels; pedicels about 1.18 times shorter than antennomeres III, antennomeres V and VI as long as pedicels; VII 1.25 times shorter than VI; antennomeres VIII about 1.27 times longer and distinctly wider than VII; antennomeres IX about 1.5 times longer than wide, about the same length as terminal antennomeres, in male with deep ventral concavity on apical half terminating with nail-shaped protuberance, in female unmodified; antennomere X quadrate, 1.5 times shorter than IX; terminal antennomeres 1.6 times as long as X and about 1.5 times longer than wide.</p><p>Pronotum about as wide as long, wrinkly, evenly rounded before lateral foveae; lateral and median setose foveae well-defined; median sulcus thin.</p><p>Legs long and slender; protrochanters with large apical spine; profemora with long spine in middle of its length; mesotrochanters at apex with two minuscule (male) or two strong (female) and one minuscule spine; mesofemora with minuscule spine at basal third.</p><p>Abdomen slightly wider than elytra; first visible abdominal tergite (IV) finely punctate, with dense and long golden setae, about 4 times longer than second visible tergite (V); basal carinae very short, distance between carinae 0.53 of maximal tergal width. Aedeagus (<xref ref-type="fig" rid="F5">Fig. 23</xref>) 0.61 mm long; median lobe weakly narrowed apically, with long and relatively narrow apical lobe; endophallus with one bifid spine and two small lamellas; lamellas finely dentate on the apical part; parameres long, overlapping apical lobe, enlarged at apex.</p></tp:treatment-sec><tp:treatment-sec sec-type="Differential diagnosis"><title>Differential diagnosis.</title><p><italic><tp:taxon-name>Lasinus mikado</tp:taxon-name></italic> is close to <italic><tp:taxon-name>Lasinus monticola</tp:taxon-name></italic> and <italic><tp:taxon-name>Lasinus yakushimanus</tp:taxon-name></italic> by the presence of a nail-shaped protuberance on antennomeres IX, it differs from both by the presence of a deep concavity on antennomeres IX and by the shape of aedeagus.</p></tp:treatment-sec><tp:treatment-sec sec-type="Etymology"><title>Etymology.</title><p>The name is derived from the Japanese word – „mikado“, meaning the Emperor of Japan.</p></tp:treatment-sec><tp:treatment-sec sec-type="Distribution"><title>Distribution.</title><p>Japan (Hokkaido, Honshu, Shikoku), Russia (Kuril Islands).</p></tp:treatment-sec><tp:treatment-sec sec-type="Remarks"><title>Remarks.</title><p>The original type series of <italic><tp:taxon-name>Lasinus spinosus</tp:taxon-name></italic> in the Sharp collection is in fact a mix of <italic><tp:taxon-name>Lasinus spinosus</tp:taxon-name></italic> and <italic><tp:taxon-name>Lasinus mikado</tp:taxon-name></italic> sp. n.</p></tp:treatment-sec><tp:treatment-sec><!--Section generated to contain objects referenced in tp:taxon-treatment.--><fig id="F1" position="float" orientation="portrait"><label>Figures 1–5.</label><caption><p>Habitus of <italic><tp:taxon-name>Lasinus</tp:taxon-name></italic> species. <bold>1</bold> <italic><tp:taxon-name>Lasinus mandarinus</tp:taxon-name></italic> <bold>2</bold> <italic><tp:taxon-name>Lasinus spinosus</tp:taxon-name></italic> <bold>3</bold> <italic><tp:taxon-name>Lasinus monticola</tp:taxon-name></italic> <bold>4</bold> <italic><tp:taxon-name>Lasinus sinicus</tp:taxon-name></italic> <bold>5</bold> <italic><tp:taxon-name>Lasinus mikado</tp:taxon-name></italic>. Scale – 3.0 mm.</p></caption><graphic xmlns:xlink="http://www.w3.org/1999/xlink" xlink:href="ZooKeys-340-021-g001.jpg" position="float" orientation="portrait" xlink:type="simple"/></fig><fig id="F4" position="float" orientation="portrait"><label>Figures 11–19.</label><caption><p>Antenae of <italic><tp:taxon-name>Lasinus</tp:taxon-name></italic> species (Japan). <bold>11</bold> <italic><tp:taxon-name>Lasinus spinosus</tp:taxon-name></italic> <bold>12</bold> <italic><tp:taxon-name>Lasinus monticola</tp:taxon-name></italic> <bold>13</bold> <italic><tp:taxon-name>Lasinus mikado</tp:taxon-name></italic> <bold>14</bold> <italic><tp:taxon-name>Lasinus yamamotoi</tp:taxon-name></italic> <bold>15</bold> <italic><tp:taxon-name>Lasinus inexpectatus</tp:taxon-name></italic> <bold>16</bold> <italic><tp:taxon-name>Lasinus yakushimanus</tp:taxon-name></italic> <bold>17</bold> <italic><tp:taxon-name>Lasinus ammamnianus</tp:taxon-name></italic> <bold>18</bold> <italic><tp:taxon-name>Lasinus saoriae</tp:taxon-name></italic> <bold>19</bold> <italic><tp:taxon-name>Lasinus okinawanus</tp:taxon-name></italic>. Scale – 1 mm.</p></caption><graphic xmlns:xlink="http://www.w3.org/1999/xlink" xlink:href="ZooKeys-340-021-g004.jpg" position="float" orientation="portrait" xlink:type="simple"/></fig><fig id="F5" position="float" orientation="portrait"><label>Figures 20–23.</label><caption><p>Aedeagi of <italic><tp:taxon-name>Lasinus</tp:taxon-name></italic> species (dorsal view). <bold>20</bold> <italic><tp:taxon-name>Lasinus spinosus</tp:taxon-name></italic> <bold>21</bold> <italic><tp:taxon-name>Lasinus monticola</tp:taxon-name></italic> <bold>22</bold> <italic><tp:taxon-name>Lasinus sinicus</tp:taxon-name></italic> <bold>23</bold> <italic><tp:taxon-name>Lasinus mikado</tp:taxon-name></italic>. Scale – 0.3 mm.</p></caption><graphic xmlns:xlink="http://www.w3.org/1999/xlink" xlink:href="ZooKeys-340-021-g005.jpg" position="float" orientation="portrait" xlink:type="simple"/></fig></tp:treatment-sec><ref-list><ref id="B3"><mixed-citation xmlns:xlink="http://www.w3.org/1999/xlink" xlink:type="simple"><person-group><name name-style="western"><surname>Jeannel</surname><given-names>R</given-names></name></person-group> (<year>1958</year>) <article-title>Revision des Pselaphides du Japon.</article-title><source>Memoires du Museum National d'Histoire Naturelle (A: Zoologie)</source><volume>18</volume>: <fpage>1</fpage>-<lpage>138</lpage>.</mixed-citation></ref><ref id="B5"><mixed-citation xmlns:xlink="http://www.w3.org/1999/xlink" xlink:type="simple"><person-group><name name-style="western"><surname>Sawada</surname><given-names>K</given-names></name></person-group> (<year>1961</year>) <article-title>Neue Pselaphinen von Japan (3. Beitrag).</article-title><source>Entomological review of Japan</source><volume>12</volume>: <fpage>41</fpage>–<lpage>44</lpage>.</mixed-citation></ref></ref-list></tp:taxon-treatment>
