# Supplementary material for: A taxonomic revision of Tyrini of the Oriental region. V. Revision of the genus Lasinus Sharp, 1874 (Coleoptera, Staphylinidae, Pselaphinae)
Source: Zookeys. 2013 Oct 4;(340):21–42. doi: 10.3897/zookeys.340.5980 (PMC3800797; doi:10.3897/zookeys.340.5980)
Supplement: XML Treatment for Lasinus yamamotoi [file zookeys.340.5980-treatment7.xml]

<!DOCTYPE tp:taxon-treatment
  PUBLIC "-//TaxonX//DTD Taxonomic Treatment Publishing DTD v0 20100105//EN" "tax-treatment-NSO.dtd">
<tp:taxon-treatment xmlns:tp="http://www.plazi.org/taxpub"><tp:treatment-meta><mixed-citation publication-type="journal"><person-group><name><surname>Bekchiev</surname><given-names>Rostislav</given-names></name><name><surname>Hlaváč</surname><given-names>Peter</given-names></name><name><surname>Nomura</surname><given-names>Shûhei</given-names></name></person-group><article-title>A taxonomic revision of Tyrini of the Oriental region. V. Revision of the genus <italic>Lasinus</italic> Sharp, 1874 (Coleoptera, Staphylinidae, Pselaphinae)</article-title><source>Zookeys</source><day>4</day><month>10</month><year>2013</year><volume>2013</volume><issue>340</issue><fpage>21</fpage><lpage>42</lpage><pub-id pub-id-type="doi">10.3897/zookeys.340.5980</pub-id></mixed-citation></tp:treatment-meta><tp:nomenclature><tp:taxon-name>
                        <tp:taxon-name-part taxon-name-part-type="genus">Lasinus</tp:taxon-name-part>
                        <tp:taxon-name-part taxon-name-part-type="species">yamamotoi</tp:taxon-name-part>
                        <object-id xmlns:xlink="http://www.w3.org/1999/xlink" xlink:type="simple">http://zoobank.org/79AC04BB-D1ED-4108-9984-DE09D9FC6B2D</object-id>
                        <object-id xmlns:xlink="http://www.w3.org/1999/xlink" xlink:type="simple">http://species-id.net/wiki/Lasinus_yamamotoi</object-id>
                    </tp:taxon-name><tp:taxon-status xmlns:xlink="http://www.w3.org/1999/xlink" xlink:type="simple">sp. n.</tp:taxon-status><xref ref-type="fig" rid="F4">Figs 14</xref><xref ref-type="fig" rid="F6">, 24</xref></tp:nomenclature><tp:treatment-sec sec-type="Type material"><title>Type material.</title><p>(4 ♂♂, 1♀).HOLOTYPE, ♂, labelled as follows: (p) [Japan, Ehime, Nomura Dam, Nomura-cho, 27.V.1994, M. Sakai leg.] red label (p) HOLOTYPE <!--PageBreak--><italic><tp:taxon-name>Lasinus yamamotoi</tp:taxon-name></italic> sp. n., Bekchiev, Hlaváč &amp; Nomura det., 2013. (NSMT). PARATYPES: (2 ♂♂, 1♀); (1 ♂) same data with holotype; (1 ♀) same data with holotype but in 23.VII.1994; (1 ♂) Japan, Shikoku, Ehime Pref., Uchiko-chô, Shiromawari, 9.VII.1995, E. Yamamoto leg. (NSMT, PCPH, NMNH).</p></tp:treatment-sec><tp:treatment-sec sec-type="Description"><title>Description.</title><p>Body unicoloured, head, pronotum and abdomen reddish-brown, elytra slightly lighter, maxillary palpi yellow, length 2.85–2.95 mm.</p><p>Head elongate, 1.08 times longer than wide and as long as pronotum; median sulcus visible on rostrum, relatively shallow at level of vertexal foveae. Genae with weak protuberance, covered with erected, dense golden setae.</p><!--PageBreak--><p>Antennae (<xref ref-type="fig" rid="F4">Fig. 14</xref>) about 2.02 mm long; scapes long, about 2.85 times longer than pedicels; pedicels short, 1.42 times shorter than each of antennomeres III–IV; antennomeres V and VI of same length; antennomeres VII 1.22 times longer than wide; VIII longer than wide; XI longer than wide, simple, only slightly oblique on ventral side in male, in female unmodified; X slightly longer than wide; XI longer than wide.</p><p>Pronotum slightly longer than wide, surface evenly wrinkly, evenly rounded before lateral foveae; lateral foveae well-defined; median setose fovea small; median sulcus very thin.</p><p>Legs long and slender; protrochanters with long apical spine; profemora with short, strong spine in middle; mesotrochanters with one small (male) or two (female) spines; mesofemora with small spine at basal third.</p><p>First visible abdominal tergite (IV) very long, about four times longer than second visible tergite (V), with fine punctation in anterior part, disc glabrous, surrounded with short golden pubescence on sides; carinae short, distance between carinae 0.4 of maximal tergal width. Aedeagus (<xref ref-type="fig" rid="F6">Fig. 24</xref>) 0.57 mm long; median lobe weakly narrowed apically, with large and relatively short apical lobe; endophallus with two spines and small lamella; ventral spine very big, forming large plate; dorsal spine big, curved, acute at apex; lamella small, finely dentate in apical part; parameres short and slender, reaching apical lobe, enlarged at apex.</p><fig id="F6" position="float" orientation="portrait"><label>Figures 24–29.</label><caption><p>Aedeagi of <italic><tp:taxon-name>Lasinus</tp:taxon-name></italic> species (dorsal view). <bold>24</bold> <italic><tp:taxon-name>Lasinus yamamotoi</tp:taxon-name></italic> <bold>25</bold> <italic><tp:taxon-name>Lasinus inexpectatus</tp:taxon-name></italic> <bold>26</bold> <italic><tp:taxon-name>Lasinus yakushimanus</tp:taxon-name></italic> <bold>27</bold> <italic><tp:taxon-name>Lasinus amamianus</tp:taxon-name></italic> <bold>28</bold> <italic><tp:taxon-name>Lasinus saoriae</tp:taxon-name></italic> <bold>29</bold> <italic><tp:taxon-name>Lasinus okinawanus</tp:taxon-name></italic>. Scale – 0.3 mm.</p></caption><graphic xmlns:xlink="http://www.w3.org/1999/xlink" xlink:href="ZooKeys-340-021-g006.jpg" position="float" orientation="portrait" xlink:type="simple"/></fig></tp:treatment-sec><tp:treatment-sec sec-type="Differential diagnosis"><title>Differential diagnosis.</title><p><italic><tp:taxon-name>Lasinus yamamotoi</tp:taxon-name></italic> resembles <italic><tp:taxon-name>Lasinus inexpectatus</tp:taxon-name></italic> due to the unmodified antennal clubs in both sexes, but it can be distinguished from the latter by the proportion of the antennomeres VII and the shape of the aedeagus.</p></tp:treatment-sec><tp:treatment-sec sec-type="Etymology"><title>Etymology.</title><p>Patronimic, dedicated to Mr. Eiji Yamamoto (Japan).</p></tp:treatment-sec><tp:treatment-sec sec-type="Distribution"><title>Distribution.</title><p>Japan (Shikoku).</p></tp:treatment-sec><tp:treatment-sec><!--Section generated to contain objects referenced in tp:taxon-treatment.--><fig id="F4" position="float" orientation="portrait"><label>Figures 11–19.</label><caption><p>Antenae of <italic><tp:taxon-name>Lasinus</tp:taxon-name></italic> species (Japan). <bold>11</bold> <italic><tp:taxon-name>Lasinus spinosus</tp:taxon-name></italic> <bold>12</bold> <italic><tp:taxon-name>Lasinus monticola</tp:taxon-name></italic> <bold>13</bold> <italic><tp:taxon-name>Lasinus mikado</tp:taxon-name></italic> <bold>14</bold> <italic><tp:taxon-name>Lasinus yamamotoi</tp:taxon-name></italic> <bold>15</bold> <italic><tp:taxon-name>Lasinus inexpectatus</tp:taxon-name></italic> <bold>16</bold> <italic><tp:taxon-name>Lasinus yakushimanus</tp:taxon-name></italic> <bold>17</bold> <italic><tp:taxon-name>Lasinus ammamnianus</tp:taxon-name></italic> <bold>18</bold> <italic><tp:taxon-name>Lasinus saoriae</tp:taxon-name></italic> <bold>19</bold> <italic><tp:taxon-name>Lasinus okinawanus</tp:taxon-name></italic>. Scale – 1 mm.</p></caption><graphic xmlns:xlink="http://www.w3.org/1999/xlink" xlink:href="ZooKeys-340-021-g004.jpg" position="float" orientation="portrait" xlink:type="simple"/></fig></tp:treatment-sec></tp:taxon-treatment>
