# Supplementary material for: A taxonomic revision of Tyrini of the Oriental region. V. Revision of the genus Lasinus Sharp, 1874 (Coleoptera, Staphylinidae, Pselaphinae)
Source: Zookeys. 2013 Oct 4;(340):21–42. doi: 10.3897/zookeys.340.5980 (PMC3800797; doi:10.3897/zookeys.340.5980)
Supplement: XML Treatment for Lasinus inexpectatus [file zookeys.340.5980-treatment8.xml]

<!DOCTYPE tp:taxon-treatment
  PUBLIC "-//TaxonX//DTD Taxonomic Treatment Publishing DTD v0 20100105//EN" "tax-treatment-NSO.dtd">
<tp:taxon-treatment xmlns:tp="http://www.plazi.org/taxpub"><tp:treatment-meta><mixed-citation publication-type="journal"><person-group><name><surname>Bekchiev</surname><given-names>Rostislav</given-names></name><name><surname>Hlaváč</surname><given-names>Peter</given-names></name><name><surname>Nomura</surname><given-names>Shûhei</given-names></name></person-group><article-title>A taxonomic revision of Tyrini of the Oriental region. V. Revision of the genus <italic>Lasinus</italic> Sharp, 1874 (Coleoptera, Staphylinidae, Pselaphinae)</article-title><source>Zookeys</source><day>4</day><month>10</month><year>2013</year><volume>2013</volume><issue>340</issue><fpage>21</fpage><lpage>42</lpage><pub-id pub-id-type="doi">10.3897/zookeys.340.5980</pub-id></mixed-citation></tp:treatment-meta><tp:nomenclature><tp:taxon-name>
                        <tp:taxon-name-part taxon-name-part-type="genus">Lasinus</tp:taxon-name-part>
                        <tp:taxon-name-part taxon-name-part-type="species">inexpectatus</tp:taxon-name-part>
                        <object-id xmlns:xlink="http://www.w3.org/1999/xlink" xlink:type="simple">http://zoobank.org/DD3C5D54-9348-42C5-942B-E6BAC99ACA95</object-id>
                        <object-id xmlns:xlink="http://www.w3.org/1999/xlink" xlink:type="simple">http://species-id.net/wiki/Lasinus_inexpectatus</object-id>
                    </tp:taxon-name><tp:taxon-status xmlns:xlink="http://www.w3.org/1999/xlink" xlink:type="simple">sp. n.</tp:taxon-status><xref ref-type="fig" rid="F4">Figs 15</xref><xref ref-type="fig" rid="F6">, 25</xref></tp:nomenclature><tp:treatment-sec sec-type="Type material"><title>Type material</title><p>(3 ♂♂, 1♀). HOLOTYPE, ♂, labelled as follows: (p) Japan, Kyushu, Miyazaki Pref., Aya-chô, Ôtsuribashi, 25.IV.1993, leg. S. Nomura. red label (p) HOLOTYPE, Lasinus inexpectatus sp. n., Bekchiev, Hlaváč &amp; Nomura det. 2013 (NSMT). PARATYPES, (2 ♂♂, 1♀): 1 ♂, 1 ♀, same data as holotype, 1 ♂: (p) Japan, Kyushu, Miyazaki Pref., Nangoh-choh, Ohshima (3), leg. Atsushi Nagai (NSMT, NMNH, PCPH).</p></tp:treatment-sec><tp:treatment-sec sec-type="Description"><title>Description.</title><p>Body unicoloured, reddish-brown, elytra slightly lighter, maxillary palpi light brown, length 2.80–3.20 mm.</p><p>Head about 1.05 longer than wide, and as long as pronotum; median sulcus very weakly-defined, slightly visible only on rostrum, absent on vertex. Genae with weak protuberance, covered with erected, dense golden setae.</p><!--PageBreak--><p>Antennae 2.20–2.24 mm long (<xref ref-type="fig" rid="F4">Fig. 15</xref>); scapes long, about 3.25 times longer than pedicels; pedicels slightly shorter than antennomeres III–VII combined, which are subequal; VIII slightly longer and about 1.30 times wider than VII; antennomeres IX rectangular, simple, in male slightly shorter (0.18 mm) than in the female (0.24 mm); X about as wide as long; terminal antennomeres 1.60 times longer than X.</p><p>Pronotum 1.05 times longer than wide, wrinkly, evenly rounded before lateral foveae; lateral and median setose foveae well-defined; median sulcus thin, present only on disc.</p><p>Legs long and slender; protrochanters with large apical spine; profemora with long spine in middle of its length; mesotrochanters at apex with one minuscule (male) or two strong (female) spines; mesofemora with minuscule spine at basal third.</p><p>Abdomen slightly wider than elytra; first visible abdominal tergite (IV) finely punctate with dense and long golden setae on sides, disc glabrous, about 3 times longer than second visible tergite (V); basal carinae very short, almost invisible in males. Aedeagus (<xref ref-type="fig" rid="F6">Fig. 25</xref>) 0.63 mm long; median lobe weakly narrowed apically, with long and narrow apical lobe; endophallus with three spines and small lamella; ventral spine large, forming large plate, acute and curved at apex; dorsal spine large, curved, acute at apex; lateral spine very slender and small, acute at the apex; lamella small, finely dentate on apical part; parameres short, unequal in length, not overlapping apical lobe, enlarged at apex.</p></tp:treatment-sec><tp:treatment-sec sec-type="Differential diagnosis"><title>Differential diagnosis.</title><p><italic><tp:taxon-name>Lasinus inexpectatus</tp:taxon-name></italic> is close to <italic><tp:taxon-name>Lasinus sinicus</tp:taxon-name></italic> due to the simple antennomeres IX lacking any sexual character. The two species can be separated by the absence of swellings before lateral foveae on the pronotum in <italic><tp:taxon-name>Lasinus inexpectatus</tp:taxon-name></italic>. From all other Japanese species, <italic><tp:taxon-name>Lasinus inexpectatus</tp:taxon-name></italic> also differs by the shapes of the aedeagus and the antennae.</p></tp:treatment-sec><tp:treatment-sec sec-type="Etymology"><title>Etymology.</title><p>The name is realated with the „unexpected” discovery of this species.</p></tp:treatment-sec><tp:treatment-sec sec-type="Distribution"><title>Distribution.</title><p>Japan (Kyushu).</p></tp:treatment-sec><tp:treatment-sec><!--Section generated to contain objects referenced in tp:taxon-treatment.--><fig id="F4" position="float" orientation="portrait"><label>Figures 11–19.</label><caption><p>Antenae of <italic><tp:taxon-name>Lasinus</tp:taxon-name></italic> species (Japan). <bold>11</bold> <italic><tp:taxon-name>Lasinus spinosus</tp:taxon-name></italic> <bold>12</bold> <italic><tp:taxon-name>Lasinus monticola</tp:taxon-name></italic> <bold>13</bold> <italic><tp:taxon-name>Lasinus mikado</tp:taxon-name></italic> <bold>14</bold> <italic><tp:taxon-name>Lasinus yamamotoi</tp:taxon-name></italic> <bold>15</bold> <italic><tp:taxon-name>Lasinus inexpectatus</tp:taxon-name></italic> <bold>16</bold> <italic><tp:taxon-name>Lasinus yakushimanus</tp:taxon-name></italic> <bold>17</bold> <italic><tp:taxon-name>Lasinus ammamnianus</tp:taxon-name></italic> <bold>18</bold> <italic><tp:taxon-name>Lasinus saoriae</tp:taxon-name></italic> <bold>19</bold> <italic><tp:taxon-name>Lasinus okinawanus</tp:taxon-name></italic>. Scale – 1 mm.</p></caption><graphic xmlns:xlink="http://www.w3.org/1999/xlink" xlink:href="ZooKeys-340-021-g004.jpg" position="float" orientation="portrait" xlink:type="simple"/></fig><fig id="F6" position="float" orientation="portrait"><label>Figures 24–29.</label><caption><p>Aedeagi of <italic><tp:taxon-name>Lasinus</tp:taxon-name></italic> species (dorsal view). <bold>24</bold> <italic><tp:taxon-name>Lasinus yamamotoi</tp:taxon-name></italic> <bold>25</bold> <italic><tp:taxon-name>Lasinus inexpectatus</tp:taxon-name></italic> <bold>26</bold> <italic><tp:taxon-name>Lasinus yakushimanus</tp:taxon-name></italic> <bold>27</bold> <italic><tp:taxon-name>Lasinus amamianus</tp:taxon-name></italic> <bold>28</bold> <italic><tp:taxon-name>Lasinus saoriae</tp:taxon-name></italic> <bold>29</bold> <italic><tp:taxon-name>Lasinus okinawanus</tp:taxon-name></italic>. Scale – 0.3 mm.</p></caption><graphic xmlns:xlink="http://www.w3.org/1999/xlink" xlink:href="ZooKeys-340-021-g006.jpg" position="float" orientation="portrait" xlink:type="simple"/></fig></tp:treatment-sec></tp:taxon-treatment>
