# Supplementary material for: A taxonomic revision of Tyrini of the Oriental region. V. Revision of the genus Lasinus Sharp, 1874 (Coleoptera, Staphylinidae, Pselaphinae)
Source: Zookeys. 2013 Oct 4;(340):21–42. doi: 10.3897/zookeys.340.5980 (PMC3800797; doi:10.3897/zookeys.340.5980)
Supplement: XML Treatment for Lasinus yakushimanus [file zookeys.340.5980-treatment9.xml]

<!DOCTYPE tp:taxon-treatment
  PUBLIC "-//TaxonX//DTD Taxonomic Treatment Publishing DTD v0 20100105//EN" "tax-treatment-NSO.dtd">
<tp:taxon-treatment xmlns:tp="http://www.plazi.org/taxpub"><tp:treatment-meta><mixed-citation publication-type="journal"><person-group><name><surname>Bekchiev</surname><given-names>Rostislav</given-names></name><name><surname>Hlaváč</surname><given-names>Peter</given-names></name><name><surname>Nomura</surname><given-names>Shûhei</given-names></name></person-group><article-title>A taxonomic revision of Tyrini of the Oriental region. V. Revision of the genus <italic>Lasinus</italic> Sharp, 1874 (Coleoptera, Staphylinidae, Pselaphinae)</article-title><source>Zookeys</source><day>4</day><month>10</month><year>2013</year><volume>2013</volume><issue>340</issue><fpage>21</fpage><lpage>42</lpage><pub-id pub-id-type="doi">10.3897/zookeys.340.5980</pub-id></mixed-citation></tp:treatment-meta><tp:nomenclature><tp:taxon-name>
                        <tp:taxon-name-part taxon-name-part-type="genus">Lasinus</tp:taxon-name-part>
                        <tp:taxon-name-part taxon-name-part-type="species">yakushimanus</tp:taxon-name-part>
                        <object-id xmlns:xlink="http://www.w3.org/1999/xlink" xlink:type="simple">http://zoobank.org/2845C2F2-7942-499E-8D3E-7D5948F31728</object-id>
                        <object-id xmlns:xlink="http://www.w3.org/1999/xlink" xlink:type="simple">http://species-id.net/wiki/Lasinus_yakushimanus</object-id>
                    </tp:taxon-name><tp:taxon-status xmlns:xlink="http://www.w3.org/1999/xlink" xlink:type="simple">sp. n.</tp:taxon-status><xref ref-type="fig" rid="F2">Figs 7</xref><xref ref-type="fig" rid="F3">, 10</xref><xref ref-type="fig" rid="F4">, 16</xref><xref ref-type="fig" rid="F6">, 26</xref></tp:nomenclature><tp:treatment-sec sec-type="Type material"><title>Type material.</title><p>(8 ♂♂, 7 ♀♀). HOLOTYPE, ♂, labelled as follows: (p) [Japan, Kyushu, Kagoshima Pref., Yakushima, Hananoegô, 17.III.2001, H. Hoshina leg.] red label (p) HOLOTYPE <italic><tp:taxon-name>Lasinus yakushimanus</tp:taxon-name></italic> sp. n., Bekchiev, Hlaváč &amp; Nomura det., 2013 (NSMT). PARATYPES: (6 ♂♂, 3 ♀♀) same data as holotype; (1 ♂, 3♀♀) Japan, Kagoshima Pref., Yakushima, Mt. Nonkidake, 1350 m, 4.IX.2006, S. Nomura leg.; (1♀) Japan, Kagoshima Pref., Yakushima, Mt. Aikodake, 200 m, 5.IX.2006, S. Nomura leg. (NSMT, PCPH, NMNH, PCSK).</p></tp:treatment-sec><tp:treatment-sec sec-type="Description"><title>Description.</title><p>Body unicoloured, reddish-brown, maxillary palpi yellow dark, length 2.84–2.96 mm.</p><!--PageBreak--><p>Head elongate, about 1.07–1.11 times longer than wide and about as long as pronotum; median sulcus visible on rostrum and on vertex reaching level of vertexal foveae. Genae with weak protuberance, covered with erected, dense golden setae (<xref ref-type="fig" rid="F2">Fig. 7</xref>).</p><p>Antennae about 1.94 mm long (<xref ref-type="fig" rid="F4">Fig. 16</xref>); scapes long, about 3.0 times longer than pedicels; pedicels as long as antennomeres III; antennomeres IV and V slightly longer than wide; antennomeres VI 1.62 times longer than wide; antennomeres VII as long as wide; antennomeres VIII as long as and slightly wider than VII; IX about 1.20 times longer than wide, in male with shallow ventral excavation on apical half terminating with small nail-shaped protuberance, in female unmodified; antennomeres X 1.21 longer than wide; terminal antennomeres about 1.27 times longer than wide.</p><p>Pronotum about as wide as long, wrinkly, with weak lateral swellings before lateral foveae (<xref ref-type="fig" rid="F3">Fig. 10</xref>); lateral and median setose foveae well-defined; median sulcus thin.</p><p>Legs long and slender; protrochanters with large apical spine; profemora with longer spine in middle of its length; mesotrochanters at apex with two minuscule (male) or two strong and one minuscule (female) spines; mesofemora with minuscule spine at basal third.</p><p>Abdomen slightly wider than elytra; first visible abdominal tergite (IV) finely punctate, with dense, very short golden setae; carinae short, distance between carinae 0.49 of maximal tergal width. Aedeagus (<xref ref-type="fig" rid="F6">Fig. 26</xref>) 0.56 mm long; median lobe weakly narrowed apically, with short and large apical lobe; endophallus with two spines; ventral spine large, forming narrow curved plate; dorsal spine slender, evenly curved, acute at apex; parameres long, overlapping apical lobe, enlarged at apex.</p></tp:treatment-sec><tp:treatment-sec sec-type="Differential diagnosis"><title>Differential diagnosis.</title><p><italic><tp:taxon-name>Lasinus yakushimanus</tp:taxon-name></italic> is close to <italic><tp:taxon-name>Lasinus okinawanus</tp:taxon-name></italic> by sharing the presence of weak lateral swelling on the pronotum, and to <italic><tp:taxon-name>Lasinus monticola</tp:taxon-name></italic> by the presence of a nail-shaped protuberance on antennomeres IX, it differs from both by the shapes of the antennae and the aedeagus.</p></tp:treatment-sec><tp:treatment-sec sec-type="Etymology"><title>Etymology.</title><p>The name is associated with the name of the locality, Yakushima, where the speciments was found.</p></tp:treatment-sec><tp:treatment-sec sec-type="Distribution"><title>Distribution.</title><p>Japan (Yaku-shima Island).</p></tp:treatment-sec><tp:treatment-sec><!--Section generated to contain objects referenced in tp:taxon-treatment.--><fig id="F2" position="float" orientation="portrait"><label>Figures 6–7.</label><caption><p>Head of <italic><tp:taxon-name>Lasinus monticola</tp:taxon-name></italic> (<bold>6</bold>) and <italic><tp:taxon-name>Lasinus yakushimanus</tp:taxon-name></italic> (<bold>7</bold>) lateral view. Scale  – 0.4 mm.</p></caption><graphic xmlns:xlink="http://www.w3.org/1999/xlink" xlink:href="ZooKeys-340-021-g002.jpg" position="float" orientation="portrait" xlink:type="simple"/></fig><fig id="F3" position="float" orientation="portrait"><label>Figures 8–10.</label><caption><p>Pronotum of <italic><tp:taxon-name>Lasinus monticola</tp:taxon-name></italic> (<bold>8</bold>) <italic><tp:taxon-name>Lasinus sinicus</tp:taxon-name></italic> (<bold>9</bold>) and <italic><tp:taxon-name>Lasinus yakushimanus</tp:taxon-name></italic> (<bold>10</bold>) dorsal view. Scale – 0.6 mm.</p></caption><graphic xmlns:xlink="http://www.w3.org/1999/xlink" xlink:href="ZooKeys-340-021-g003.jpg" position="float" orientation="portrait" xlink:type="simple"/></fig><fig id="F4" position="float" orientation="portrait"><label>Figures 11–19.</label><caption><p>Antenae of <italic><tp:taxon-name>Lasinus</tp:taxon-name></italic> species (Japan). <bold>11</bold> <italic><tp:taxon-name>Lasinus spinosus</tp:taxon-name></italic> <bold>12</bold> <italic><tp:taxon-name>Lasinus monticola</tp:taxon-name></italic> <bold>13</bold> <italic><tp:taxon-name>Lasinus mikado</tp:taxon-name></italic> <bold>14</bold> <italic><tp:taxon-name>Lasinus yamamotoi</tp:taxon-name></italic> <bold>15</bold> <italic><tp:taxon-name>Lasinus inexpectatus</tp:taxon-name></italic> <bold>16</bold> <italic><tp:taxon-name>Lasinus yakushimanus</tp:taxon-name></italic> <bold>17</bold> <italic><tp:taxon-name>Lasinus ammamnianus</tp:taxon-name></italic> <bold>18</bold> <italic><tp:taxon-name>Lasinus saoriae</tp:taxon-name></italic> <bold>19</bold> <italic><tp:taxon-name>Lasinus okinawanus</tp:taxon-name></italic>. Scale – 1 mm.</p></caption><graphic xmlns:xlink="http://www.w3.org/1999/xlink" xlink:href="ZooKeys-340-021-g004.jpg" position="float" orientation="portrait" xlink:type="simple"/></fig><fig id="F6" position="float" orientation="portrait"><label>Figures 24–29.</label><caption><p>Aedeagi of <italic><tp:taxon-name>Lasinus</tp:taxon-name></italic> species (dorsal view). <bold>24</bold> <italic><tp:taxon-name>Lasinus yamamotoi</tp:taxon-name></italic> <bold>25</bold> <italic><tp:taxon-name>Lasinus inexpectatus</tp:taxon-name></italic> <bold>26</bold> <italic><tp:taxon-name>Lasinus yakushimanus</tp:taxon-name></italic> <bold>27</bold> <italic><tp:taxon-name>Lasinus amamianus</tp:taxon-name></italic> <bold>28</bold> <italic><tp:taxon-name>Lasinus saoriae</tp:taxon-name></italic> <bold>29</bold> <italic><tp:taxon-name>Lasinus okinawanus</tp:taxon-name></italic>. Scale – 0.3 mm.</p></caption><graphic xmlns:xlink="http://www.w3.org/1999/xlink" xlink:href="ZooKeys-340-021-g006.jpg" position="float" orientation="portrait" xlink:type="simple"/></fig></tp:treatment-sec></tp:taxon-treatment>
