# Supplementary material for: A taxonomic revision of Tyrini of the Oriental region. V. Revision of the genus Lasinus Sharp, 1874 (Coleoptera, Staphylinidae, Pselaphinae)
Source: Zookeys. 2013 Oct 4;(340):21–42. doi: 10.3897/zookeys.340.5980 (PMC3800797; doi:10.3897/zookeys.340.5980)
Supplement: XML Treatment for Lasinus okinawanus [file zookeys.340.5980-treatment12.xml]

<!DOCTYPE tp:taxon-treatment
  PUBLIC "-//TaxonX//DTD Taxonomic Treatment Publishing DTD v0 20100105//EN" "tax-treatment-NSO.dtd">
<tp:taxon-treatment xmlns:tp="http://www.plazi.org/taxpub"><tp:treatment-meta><mixed-citation publication-type="journal"><person-group><name><surname>Bekchiev</surname><given-names>Rostislav</given-names></name><name><surname>Hlaváč</surname><given-names>Peter</given-names></name><name><surname>Nomura</surname><given-names>Shûhei</given-names></name></person-group><article-title>A taxonomic revision of Tyrini of the Oriental region. V. Revision of the genus <italic>Lasinus</italic> Sharp, 1874 (Coleoptera, Staphylinidae, Pselaphinae)</article-title><source>Zookeys</source><day>4</day><month>10</month><year>2013</year><volume>2013</volume><issue>340</issue><fpage>21</fpage><lpage>42</lpage><pub-id pub-id-type="doi">10.3897/zookeys.340.5980</pub-id></mixed-citation></tp:treatment-meta><tp:nomenclature><tp:taxon-name>
                        <tp:taxon-name-part taxon-name-part-type="genus">Lasinus</tp:taxon-name-part>
                        <tp:taxon-name-part taxon-name-part-type="species">okinawanus</tp:taxon-name-part>
                        <object-id xmlns:xlink="http://www.w3.org/1999/xlink" xlink:type="simple">http://zoobank.org/56DFA417-857B-4595-8FEB-7D875CD9C8EC</object-id>
                        <object-id xmlns:xlink="http://www.w3.org/1999/xlink" xlink:type="simple">http://species-id.net/wiki/Lasinus_okinawanus</object-id>
                    </tp:taxon-name><tp:taxon-status xmlns:xlink="http://www.w3.org/1999/xlink" xlink:type="simple">sp. n.</tp:taxon-status><xref ref-type="fig" rid="F4">Fig. 19</xref><xref ref-type="fig" rid="F6">, 29</xref></tp:nomenclature><tp:treatment-sec sec-type="Type material"><title>Type material.</title><p>(4 ♂♂, 4 ♀♀). HOLOTYPE, ♂, labelled as follows: (p) [Japan, Ryukyus, Okinawa Is., Okinawajima, Mt. Oppadake, Nakijin-son, 26.VI.1998, S. Nomura leg.], red label (p) HOLOTYPE <!--PageBreak--><italic><tp:taxon-name>Lasinus okinawanus</tp:taxon-name></italic> sp. n., Bekchiev, Hlaváč &amp; Nomura det., 2013 (NSMT). PARATYPES: (2 ♂♂, 3 ♀♀) same data as holotype; (1 ♂, 1 ♀) Japan, Ryukyus, Okinawa Pref., Nago-shi, Mt. Nagodake., 2.IX.2006, S. Nomura leg. (NSMT, PCPH, NMNH).</p></tp:treatment-sec><tp:treatment-sec sec-type="Description"><title>Description.</title><p>Body unicoloured, light reddish-brown, maxillary palpi yellow, length 3.0–3.2 mm.</p><p>Head elongate, about 1.03 longer than wide, and as long as pronotum; median sulcus visible on rostrum, on vertex reaching level of vertexal foveae. Genae with weak protuberance, covered with erected, dense golden setae.</p><p>Antennae long about 1.94 mm (<xref ref-type="fig" rid="F4">Fig. 19</xref>); scapes 1.16 times longer than wide, 1.40 times as long as pedicels; pedicels as long as wide and as long as antennomeres III; antennomeres IV 1.25 times shorter than III; antennomeres V 1.20 times longer than wide; antennomeres VI 1.60 times longer than wide; antennomeres VII as long as wide; antennomeres VIII about 1.40 times longer and distinctly wider than VII; antennomeres IX as long as wide and about same length as terminal antennomeres, in male with large, shallow, in apical half highly inclined discoidal plate, in female unmodified; antennomeres X quadrate; terminal antennomeres 1.60 times as long as X and about 1.37 times longer than wide.</p><p>Pronotum about as wide as long, wrinkly, with weak lateral swellings before lateral foveae; lateral and median setose foveae well-defined; median longitudinal sulcus present.</p><p>Legs long and slender; protrochanters with large apical spine; profemora with longer spine in middle of its length; mesotrochanters at apex with one (male) or three (female) spines; mesofemora with minuscule spine at basal third.</p><p>Abdomen slightly wider than elytra, first visible abdominal tergite (IV) finely punctate with sparse, short golden setae; carinae short, distance between them 0.39 of maximal tergal width. Aedeagus (<xref ref-type="fig" rid="F6">Fig. 29</xref>) 0.60 mm long; median lobe weakly narrowed apically, with long and narrow apical lobe; endophallus with two spines and two lamellas; ventral spine very large, short, curved downwards in middle, acute rightward at apex; dorsal spine very strong, acute at apex; dorsal lamella small finely dentate on apical part; ventral lamella large; parameres long and slender, different in length, left one overlapping apical lobe, right one shorter,.</p></tp:treatment-sec><tp:treatment-sec sec-type="Differential diagnosis"><title>Differential diagnosis.</title><p><italic><tp:taxon-name>Lasinus okinawanus</tp:taxon-name></italic> is most closely related to <italic><tp:taxon-name>Lasinus spinosus</tp:taxon-name></italic> by the antennomeres IX with a shallow cavity, and the lack of an apical nail-shaped protuberance. It differs from latter by antennomeres IX having highly inclined shallow discoidal plate in apical half, and by the shape of the aedeagus.</p></tp:treatment-sec><tp:treatment-sec sec-type="Etymology"><title>Etymology.</title><p>The specific name is associated with the name of the type locality, Okinawa Island, where the type specimens were found.</p></tp:treatment-sec><tp:treatment-sec sec-type="Distribution"><title>Distribution.</title><p>Japan (Okinawajima Island).</p></tp:treatment-sec><tp:treatment-sec><!--Section generated to contain objects referenced in tp:taxon-treatment.--><fig id="F4" position="float" orientation="portrait"><label>Figures 11–19.</label><caption><p>Antenae of <italic><tp:taxon-name>Lasinus</tp:taxon-name></italic> species (Japan). <bold>11</bold> <italic><tp:taxon-name>Lasinus spinosus</tp:taxon-name></italic> <bold>12</bold> <italic><tp:taxon-name>Lasinus monticola</tp:taxon-name></italic> <bold>13</bold> <italic><tp:taxon-name>Lasinus mikado</tp:taxon-name></italic> <bold>14</bold> <italic><tp:taxon-name>Lasinus yamamotoi</tp:taxon-name></italic> <bold>15</bold> <italic><tp:taxon-name>Lasinus inexpectatus</tp:taxon-name></italic> <bold>16</bold> <italic><tp:taxon-name>Lasinus yakushimanus</tp:taxon-name></italic> <bold>17</bold> <italic><tp:taxon-name>Lasinus ammamnianus</tp:taxon-name></italic> <bold>18</bold> <italic><tp:taxon-name>Lasinus saoriae</tp:taxon-name></italic> <bold>19</bold> <italic><tp:taxon-name>Lasinus okinawanus</tp:taxon-name></italic>. Scale – 1 mm.</p></caption><graphic xmlns:xlink="http://www.w3.org/1999/xlink" xlink:href="ZooKeys-340-021-g004.jpg" position="float" orientation="portrait" xlink:type="simple"/></fig><fig id="F6" position="float" orientation="portrait"><label>Figures 24–29.</label><caption><p>Aedeagi of <italic><tp:taxon-name>Lasinus</tp:taxon-name></italic> species (dorsal view). <bold>24</bold> <italic><tp:taxon-name>Lasinus yamamotoi</tp:taxon-name></italic> <bold>25</bold> <italic><tp:taxon-name>Lasinus inexpectatus</tp:taxon-name></italic> <bold>26</bold> <italic><tp:taxon-name>Lasinus yakushimanus</tp:taxon-name></italic> <bold>27</bold> <italic><tp:taxon-name>Lasinus amamianus</tp:taxon-name></italic> <bold>28</bold> <italic><tp:taxon-name>Lasinus saoriae</tp:taxon-name></italic> <bold>29</bold> <italic><tp:taxon-name>Lasinus okinawanus</tp:taxon-name></italic>. Scale – 0.3 mm.</p></caption><graphic xmlns:xlink="http://www.w3.org/1999/xlink" xlink:href="ZooKeys-340-021-g006.jpg" position="float" orientation="portrait" xlink:type="simple"/></fig></tp:treatment-sec></tp:taxon-treatment>
